# Supplementary material for: Human Microbe-Disease Association Prediction With Graph Regularized Non-Negative Matrix Factorization
Source: Front Microbiol. 2018 Nov 1;9:2560. doi: 10.3389/fmicb.2018.02560 (PMC6223245; doi:10.3389/fmicb.2018.02560)
Supplement: Supplementary file 1 [file Table_1.xlsx]

## Sheet: Supplementary Table 1
Supplementary Table 1. We applied GRNMFHMDA to prioritize all the candidate microbe-disease pairs based on all the known microbe-disease associations in HMDAD database as training samples. This prediction result is released for further experimental validation and research.
Ulcerative colitis	Lachnospiraceae	0.466775
Inflammatory bowel disease(IBD)	Clostridium coccoides	0.458412
Rheumatoid arthrits	Desulfovibrio	0.418546
Obesity	Proteobacteria	0.396206
Diarrhea Irritable bowel syndrome(IBS)	Clostridium coccoides	0.381555
Type 1 diabetes	Clostridium coccoides	0.351089
Atopic dermatitis	Escherichia coli	0.333478
Guttate psoriasis	Clostridium difficile	0.332437
Cystic fibrosis	Pseudomonas	0.303491
Eczema	Staphylococcus aureus	0.299528
Eczema	Staphylococcus epidermidis	0.298431
Eczema	Dietzia maris	0.298416
Type 1 diabetes	Clostridium	0.287031
Type 1 diabetes	Betaproteobacteria	0.28701
Type 1 diabetes	Bacilli	0.286928
Type 1 diabetes	Faecalibacterium prausnitzii	0.286804
Diarrhea Irritable bowel syndrome(IBS)	Prevotella	0.286416
Eczema	Stenotrophomonas maltophilia	0.261543
Type 1 diabetes	Verrucomicrobiaceae	0.239178
Psoriasis	Bacteroidetes	0.230336
Colorectal carcinoma	Proteobacteria	0.226663
Guttate psoriasis	Stenotrophomonas maltophilia	0.211603
Recurrent wheeze	Staphylococcus aureus	0.207136
Atopic sensitisation	Staphylococcus aureus	0.206567
Allergic sensitization	Staphylococcus aureus	0.206567
Recurrent wheeze	Staphylococcus epidermidis	0.206377
Recurrent wheeze	Dietzia maris	0.206367
Atopic sensitisation	Staphylococcus epidermidis	0.205811
Allergic sensitization	Staphylococcus epidermidis	0.205811
Atopic sensitisation	Dietzia maris	0.2058
Allergic sensitization	Dietzia maris	0.2058
Obesity	Clostridia	0.204394
Inflammatory bowel disease(IBD)	Bacteroidetes	0.194738
Crohn's disease(CD)	Bacteroidetes	0.18615
Infectious colitis	Fusobacterium	0.18586
Ulcerative colitis	Bacteroidetes	0.184221
Infectious colitis	Bacteroidetes	0.182225
Recurrent wheeze	Stenotrophomonas maltophilia	0.180868
Atopic sensitisation	Stenotrophomonas maltophilia	0.180371
Allergic sensitization	Stenotrophomonas maltophilia	0.180371
Crohn's disease(CD)	Bacteroides	0.179686
Irritable bowel syndrome(IBS)	Actinobacteria	0.178895
Asthma	Lactobacillus	0.176946
Asthma	Pseudomonas	0.175851
Asthma	Burkholderia	0.173602
COPD	Sphingomonadaceae	0.172354
COPD	Oxalobacteraceae	0.172351
COPD	Comamonadaceae	0.172351
Infectious colitis	Prevotella	0.171947
COPD	Staphylococcus	0.170954
Rheumatoid arthrits	Lachnospiraceae	0.170863
Crohn's disease(CD)	Prevotella	0.170635
Ulcerative colitis	Bifidobacterium	0.17048
Atopy	Firmicutes	0.169884
Cystic fibrosis	Haemophilus	0.168276
Atopy	Bacteroidetes	0.168091
Rheumatoid arthrits	Proteobacteria	0.16782
Cystic fibrosis	Bacteroidetes	0.16744
Infectious colitis	Firmicutes	0.167185
Cystic fibrosis	Prevotella	0.166946
Cystic fibrosis	Proteobacteria	0.16651
Type 2 diabetes	Staphylococcus aureus	0.165745
Liver cirrhosis	Klebsiella	0.165441
Liver cirrhosis	Enterococcus	0.165128
Crohn's disease(CD)	Fusobacterium nucleatum	0.162618
Crohn's disease(CD)	Fusobacterium	0.161902
Infectious colitis	Clostridia	0.157879
Obesity	Bacilli	0.157279
Obesity	Faecalibacterium prausnitzii	0.157034
Obesity	Clostridium	0.155909
Crohn's disease(CD)	Clostridia	0.155887
Obesity	Betaproteobacteria	0.155
Liver cirrhosis	Firmicutes	0.150673
Obesity	Clostridium coccoides	0.150172
Type 2 diabetes	Prevotella	0.148691
Inflammatory bowel disease(IBD)	Firmicutes	0.148279
Type 2 diabetes	Erysipelotrichaceae	0.146428
Type 2 diabetes	Coriobacteriaceae	0.146421
Type 2 diabetes	Alcaligenaceae	0.14642
Type 2 diabetes	Methanobrevibacter smithii	0.146411
Type 2 diabetes	Prevotellaceae	0.146162
Recurrent wheeze	Escherichia coli	0.1456
Atopic sensitisation	Escherichia coli	0.1452
Allergic sensitization	Escherichia coli	0.1452
New-onset untreated rheumatoid arthrits	Helicobacter pylori	0.143904
Kidney stones	Helicobacter pylori	0.143895
Rheumatoid arthrits	Bacteroidetes	0.143877
Atopy	Fusobacterium nucleatum	0.142464
COPD	Helicobacter pylori	0.142197
Colon cancer	Helicobacter pylori	0.140748
Ulcerative colitis	Firmicutes	0.140233
Obesity	Lactobacillus	0.138335
Infectious colitis	Fusobacterium nucleatum	0.136929
Guttate psoriasis	Dietzia maris	0.135903
Guttate psoriasis	Staphylococcus epidermidis	0.13586
Atopy	Fusobacterium	0.135457
Atopic dermatitis	Coxiellaceae	0.134442
Atopic dermatitis	Streptococcus mitis	0.13374
Atopic dermatitis	Xanthomonas	0.13374
Atopic dermatitis	Lysobacter	0.13374
Atopic dermatitis	Rickettsiales	0.13374
Atopy	Prevotella	0.13343
Rheumatoid arthrits	Actinobacteria	0.132132
Necrotizing Enterocolitis	Lachnospiraceae	0.129399
Psoriasis	Clostridium coccoides	0.128843
Atopy	Helicobacter pylori	0.12736
Diarrhea Irritable bowel syndrome(IBS)	Helicobacter pylori	0.124497
Cystic fibrosis	Dietzia maris	0.124451
Cystic fibrosis	Staphylococcus epidermidis	0.124247
Irritable bowel syndrome(IBS)	Firmicutes	0.123913
Type 1 diabetes	Prevotella copri	0.121312
Rheumatoid arthrits	Bacteroides uniformis	0.120516
Type 1 diabetes	Oxalobacter formigenes	0.120461
Rheumatoid arthrits	Bacteroides vulgatus	0.120348
Bacterial Vaginosis	Helicobacter pylori	0.12028
Clostridium difficile infection(CDI)	Actinobacteria	0.119682
Type 2 diabetes	Actinobacteria	0.119428
Periodontal	Helicobacter pylori	0.119375
Rheumatoid arthrits	Clostridium leptum	0.118175
Ileal Crohn's disease(CD)	Bifidobacterium	0.117855
Atopic dermatitis	Lactobacillus	0.116471
Skin and mucosal infections	Helicobacter pylori	0.116195
Whipple's disease	Helicobacter pylori	0.115445
Rheumatoid arthrits	Bacteroides ovatus	0.114016
Constipation Irritable bowel syndrome(IBS)	Helicobacter pylori	0.11393
Type 1 diabetes	Fusobacterium nucleatum	0.113882
Systemic inflammatory response syndrome	Helicobacter pylori	0.113473
Atopic dermatitis	Burkholderia	0.113013
Type 1 diabetes	Desulfovibrio	0.110743
Liver cirrhosis	Porphyromonadaceae	0.110689
Rheumatoid arthrits	Fusobacterium	0.110645
Type 1 diabetes	Tropheryma whipplei	0.110534
Rheumatoid arthrits	Bacteroides fragilis	0.110234
Atopy	Bacteroides	0.109776
Necrotizing Enterocolitis	Prevotella	0.109276
Rheumatoid arthrits	Clostridia	0.102083
Clostridium difficile infection(CDI)	Eubacterium	0.0987344
Whipple's disease	Clostridium difficile	0.0981718
Type 2 diabetes	Lachnospiraceae	0.097073
Guttate psoriasis	Coxiellaceae	0.0966908
Guttate psoriasis	Streptococcus mitis	0.0961857
Guttate psoriasis	Xanthomonas	0.0961856
Guttate psoriasis	Lysobacter	0.0961856
Guttate psoriasis	Rickettsiales	0.0961856
Guttate psoriasis	Coriobacteriaceae	0.0960077
Guttate psoriasis	Erysipelotrichaceae	0.0960076
Guttate psoriasis	Alcaligenaceae	0.0960075
Guttate psoriasis	Methanobrevibacter smithii	0.0960047
Guttate psoriasis	Prevotellaceae	0.0957582
Irritable bowel syndrome(IBS)	Prevotella	0.0926164
Ulcerative colitis	Staphylococcus	0.0921134
Irritable bowel syndrome(IBS)	Bacteroides uniformis	0.0910368
COPD	Rickettsiales	0.0906214
COPD	Lysobacter	0.0906214
COPD	Xanthomonas	0.0906212
COPD	Streptococcus mitis	0.090616
Crohn's disease(CD)	Clostridium coccoides	0.090448
Necrotizing Enterocolitis	Clostridium coccoides	0.0895846
Rheumatoid arthrits	Fusobacterium nucleatum	0.088833
Necrotizing Enterocolitis	Haemophilus	0.0887982
Guttate psoriasis	Lactobacillus	0.088701
Rheumatoid arthrits	Firmicutes	0.0873231
Guttate psoriasis	Bacteroidetes	0.0864326
Rheumatoid arthrits	Haemophilus	0.0859069
Irritable bowel syndrome(IBS)	Bacteroides ovatus	0.0852111
Crohn's disease(CD)	Lachnospiraceae	0.084889
Guttate psoriasis	Firmicutes	0.0841006
Guttate psoriasis	Escherichia coli	0.0838044
Ulcerative colitis	Streptococcus	0.0826789
Inflammatory bowel disease(IBD)	Staphylococcus	0.0820879
COPD	Staphylococcus aureus	0.0820361
Ulcerative colitis	Desulfovibrio	0.081884
Ulcerative colitis	Propionibacterium	0.0818042
Ulcerative colitis	Propionibacterium acnes	0.0818042
Type 2 diabetes	Fusobacterium	0.0816445
Ulcerative colitis	Prevotella	0.0813422
Guttate psoriasis	Burkholderia	0.0812788
Type 2 diabetes	Bacteroides	0.080395
Irritable bowel syndrome(IBS)	Clostridium leptum	0.079225
Obesity	Fusobacterium nucleatum	0.0790534
Obesity	Prevotella	0.0790211
Colorectal carcinoma	Faecalibacterium prausnitzii	0.0787565
Necrotizing Enterocolitis	Lactobacillus	0.0784384
Obesity	Fusobacterium	0.0750756
Inflammatory bowel disease(IBD)	Propionibacterium	0.074108
Inflammatory bowel disease(IBD)	Propionibacterium acnes	0.074108
Inflammatory bowel disease(IBD)	Streptococcus	0.073713
Colorectal carcinoma	Haemophilus	0.072176
Atopy	Proteobacteria	0.0715995
Skin and mucosal infections	Clostridium difficile	0.0714894
Asthma	Firmicutes	0.0711628
Type 2 diabetes	Fusobacterium nucleatum	0.0709308
Crohn's disease(CD)	Bacteroides fragilis	0.0708428
Ulcerative colitis	Clostridia	0.0703518
Ulcerative colitis	Betaproteobacteria	0.0693847
Rheumatoid arthrits	Bacteroides	0.0684794
Ulcerative colitis	Bacilli	0.0680658
Ulcerative colitis	Faecalibacterium prausnitzii	0.0680599
Ulcerative colitis	Clostridium	0.068012
COPD	Stenotrophomonas maltophilia	0.0677946
Necrotizing Enterocolitis	Streptococcus	0.0676713
Type 1 diabetes	Clostridium leptum	0.067415
Ulcerative colitis	Lactobacillus	0.0669609
Crohn's disease(CD)	Enterococcus	0.0668169
Atopy	Betaproteobacteria	0.0665792
Atopy	Clostridium coccoides	0.0665676
Inflammatory bowel disease(IBD)	Bacteroidaceae	0.0655046
Atopy	Faecalibacterium prausnitzii	0.0653014
Atopy	Clostridium	0.0652448
Atopy	Bacilli	0.0652034
Crohn's disease(CD)	Klebsiella	0.0649222
Inflammatory bowel disease(IBD)	Porphyromonadaceae	0.0644607
Asthma	Actinobacteria	0.0643644
Atopy	Lactobacillus	0.0642946
Inflammatory bowel disease(IBD)	Parabacteroides	0.0641913
Inflammatory bowel disease(IBD)	Alistipes	0.0641913
Liver cirrhosis	Actinobacteria	0.0640959
Obesity	Bacteroides	0.0638681
Inflammatory bowel disease(IBD)	Verrucomicrobiaceae	0.0637908
Colorectal carcinoma	Enterobacteriaceae	0.0635785
COPD	Coxiellaceae	0.0630922
Irritable bowel syndrome(IBS)	Faecalibacterium prausnitzii	0.0627529
Colorectal carcinoma	Bacteroides vulgatus	0.0620575
Colorectal carcinoma	Bacteroides uniformis	0.0618085
Inflammatory bowel disease(IBD)	Rikenellaceae	0.0616895
Inflammatory bowel disease(IBD)	Ruminococcaceae	0.0616895
Type 2 diabetes	Alistipes	0.0613341
Type 2 diabetes	Parabacteroides	0.0613263
Irritable bowel syndrome(IBS)	Bacteroidales	0.061287
Irritable bowel syndrome(IBS)	Erysipelotrichales	0.061287
Irritable bowel syndrome(IBS)	Enterococcus faecium	0.061287
Type 2 diabetes	Streptococcus	0.0611686
Psoriasis	Prevotella	0.0610581
Type 2 diabetes	Bacteroidaceae	0.0609888
Irritable bowel syndrome(IBS)	Fusobacteriaceae	0.0606758
Irritable bowel syndrome(IBS)	Veillonellaceae	0.0606592
Type 2 diabetes	Haemophilus	0.0604639
Periodontal	Clostridium difficile	0.0604467
Bacterial Vaginosis	Clostridium difficile	0.0602483
Colorectal carcinoma	Clostridium leptum	0.0602076
COPD	Firmicutes	0.0601848
Liver cirrhosis	Gammaproteobacteria	0.0599458
Colorectal carcinoma	Bacteroides ovatus	0.0593195
Colorectal carcinoma	Clostridiales	0.0591715
Type 2 diabetes	Fusobacteria	0.0590651
Colorectal carcinoma	Lactobacillus	0.0589998
Colorectal carcinoma	Escherichia coli	0.0588929
Eczema	Clostridiales	0.0587398
Type 2 diabetes	Ruminococcaceae	0.0586592
Type 2 diabetes	Rikenellaceae	0.0586592
Eczema	Bacteroidales	0.058348
Eczema	Erysipelotrichales	0.058348
Eczema	Enterococcus faecium	0.058348
Systemic inflammatory response syndrome	Clostridium difficile	0.0582838
Eczema	Faecalibacterium prausnitzii	0.0581364
Type 2 diabetes	Porphyromonadaceae	0.0580538
Eczema	Veillonellaceae	0.0576963
Eczema	Fusobacteriaceae	0.0576946
Clostridium difficile infection(CDI)	Clostridium coccoides	0.0576833
Liver cirrhosis	Citrobacter	0.0574875
Type 2 diabetes	Shuttleworthia	0.0571677
Necrotizing Enterocolitis	Pseudomonas	0.0568774
Liver cirrhosis	Clostridium coccoides	0.056366
Liver cirrhosis	Staphylococcus	0.056336
Necrotizing Enterocolitis	Burkholderia	0.0562188
Psoriasis	Lachnospiraceae	0.0562043
Liver cirrhosis	Shigella dysenteriae	0.0560433
Liver cirrhosis	Enterobacter hormaechei	0.0560395
Liver cirrhosis	Klebsiella pneumoniae	0.0560395
Liver cirrhosis	Enterobacter aerogenes	0.0560393
Ileal Crohn's disease(CD)	Helicobacter pylori	0.0558623
Clostridium difficile infection(CDI)	Helicobacter pylori	0.0557469
Type 2 diabetes	Subdoligranulum	0.0555312
Type 2 diabetes	Roseburia	0.0555311
Colorectal carcinoma	Bacteroidales	0.0555242
Colorectal carcinoma	Erysipelotrichales	0.0555242
Colorectal carcinoma	Enterococcus faecium	0.0555242
Type 2 diabetes	Phascolarctobacterium	0.0555172
Type 2 diabetes	Eubacterium rectale	0.0555064
Type 2 diabetes	Odoribacter	0.0555064
Type 2 diabetes	Faecalibacterium	0.0555064
Type 2 diabetes	Eubacterium eligens	0.0555024
Eczema	Bacteroides vulgatus	0.0554307
Eczema	Enterobacteriaceae	0.0551914
Liver cirrhosis	Bacteroides ovatus	0.0550194
Type 2 diabetes	Eubacterium	0.0549166
Eczema	Bacteroides uniformis	0.0548966
Colorectal carcinoma	Veillonellaceae	0.054861
Colorectal carcinoma	Fusobacteriaceae	0.0548588
Eczema	Clostridium leptum	0.0547704
Eczema	Firmicutes	0.0547567
COPD	Clostridium coccoides	0.054745
Irritable bowel syndrome(IBS)	Alistipes	0.0543151
Irritable bowel syndrome(IBS)	Parabacteroides	0.0543148
Type 2 diabetes	Bacteroides uniformis	0.0540609
Irritable bowel syndrome(IBS)	Escherichia coli	0.053663
Type 2 diabetes	Bacteroides ovatus	0.0533372
Eczema	Bacteroides ovatus	0.0529868
Type 2 diabetes	Citrobacter	0.0529251
Type 2 diabetes	Veillonella	0.0526793
Type 2 diabetes	Klebsiella	0.0526587
Type 2 diabetes	Anaerofilum	0.052656
Type 2 diabetes	Akkermansia	0.052656
Type 2 diabetes	Aggregatibacter	0.052656
Type 2 diabetes	Acetonema	0.0526558
Type 2 diabetes	Actinobacillus	0.0526507
Type 2 diabetes	Anaerostipes	0.0525
Type 2 diabetes	Tenericutes	0.0524986
Type 2 diabetes	Salmonella	0.0524986
Type 2 diabetes	Butyrate-producing bacterium SR1/5	0.0524986
Type 2 diabetes	Lachnospiraceae bacterium A2	0.0524986
Type 2 diabetes	Bacterium G100VIII	0.0524986
Type 2 diabetes	Bacterium YE64	0.0524986
Type 2 diabetes	Edwardsiella	0.0524986
Type 2 diabetes	Butyrate-producing bacterium Ph07AY02	0.0524986
Type 2 diabetes	Bacterium B4C2-5	0.0524986
Type 2 diabetes	Oscillibacter	0.0524986
Type 2 diabetes	Segmented filamentous bacterium	0.0524986
Type 2 diabetes	Unidentified bacterium ZF3	0.0524986
Type 2 diabetes	Clostridium spiroforme	0.0524986
Type 2 diabetes	Butyrate-producing bacterium SM4/1	0.0524986
Type 2 diabetes	Serratia	0.0524986
Type 2 diabetes	Oligella	0.0524986
Type 2 diabetes	Brenneria	0.0524986
Type 2 diabetes	Clostridiales bacterium L2-14	0.0524986
Type 2 diabetes	Oscillospiraceae bacterium NML 061048	0.0524986
Type 2 diabetes	Butyrate-producing bacterium L2-50	0.0524986
Type 2 diabetes	Rumen bacterium 8/94-32	0.0524986
Type 2 diabetes	Clostridium innocuum	0.0524986
Type 2 diabetes	Butyrate-producing bacterium M104/1	0.0524986
Type 2 diabetes	Bacillus	0.0524986
Type 2 diabetes	Erysipelothrix	0.0524986
Type 2 diabetes	Firmicutes bacterium EG14	0.0524986
Type 2 diabetes	Bacterium ic1379	0.0524986
Type 2 diabetes	Clostridia bacterium TSW07CA7	0.0524986
Type 2 diabetes	Butyrate-producing bacterium M21/2	0.0524986
Type 2 diabetes	Clostridiaceae bacterium bSSV31	0.0524986
Type 2 diabetes	Human intestinal firmicute CS26	0.0524986
Type 2 diabetes	Coprobacillus	0.0524986
Type 2 diabetes	Vibrio	0.0524986
Type 2 diabetes	Clostridiales bacterium AHT16	0.0524986
Type 2 diabetes	Bacterium 'New Zealand B'	0.0524986
Type 2 diabetes	Bacterium MB7-1	0.0524986
Type 2 diabetes	Lactococcus	0.0524986
Type 2 diabetes	Butyrate-producing bacterium M50/1	0.0524986
Type 2 diabetes	Dysgonomonas	0.0524986
Type 2 diabetes	Clostridium ramosum	0.0524986
Type 2 diabetes	Butyrate-producing bacterium PH05YB02	0.0524986
Type 2 diabetes	Human intestinal firmicute CO19	0.0524986
Type 2 diabetes	Firmicutes str. C29	0.0524986
Type 2 diabetes	Swine fecal bacterium SD-Pec1	0.0524986
Type 2 diabetes	Cronobacter	0.0524986
Type 2 diabetes	Pusillimonas	0.0524986
Type 2 diabetes	Bacterium ic1311	0.0524986
Type 2 diabetes	Bacterium mpn-isolate group 24	0.0524986
Type 2 diabetes	Bacterium ic1214	0.0524986
Type 2 diabetes	Pantoea	0.0524986
Type 2 diabetes	Bacterium ic1258	0.0524986
Type 2 diabetes	Eubacterium tortuosum	0.0524986
Type 2 diabetes	Rumen bacterium R-9	0.0524986
Type 2 diabetes	Bacterium mpn-isolate group 27	0.0524986
Type 2 diabetes	Human intestinal firmicute CO2	0.0524986
Type 2 diabetes	Bovine rumen bacterium JPR13	0.0524986
Type 2 diabetes	Erwinia	0.0524986
Type 2 diabetes	Clostridiales bacterium 80/3	0.0524986
Type 2 diabetes	Terrahaemophilus	0.0524986
Type 2 diabetes	Sutterella	0.0524986
Type 2 diabetes	Bacterium ic1296	0.0524986
Type 2 diabetes	Bacterium ASF500	0.0524986
Type 2 diabetes	Butyrate-producing bacterium SR1/1	0.0524986
Type 2 diabetes	Bacterium Ba2	0.0524986
Type 2 diabetes	Peptostreptococcus	0.0524986
Type 2 diabetes	Bacterium 08.96.4	0.0524986
Type 2 diabetes	Butyrate-producing bacterium ART55/1	0.0524986
Type 2 diabetes	Yersinia	0.0524986
Type 2 diabetes	Bacterium C15	0.0524986
Type 2 diabetes	Human intestinal firmicute CO13	0.0524986
Type 2 diabetes	Clostridiales bacterium A2-162	0.0524986
Type 2 diabetes	Collinsella	0.0524986
Type 2 diabetes	Oscillospira	0.0524986
Type 2 diabetes	Pectobacterium	0.0524986
Type 2 diabetes	Bacterium mpn-isolate group 19	0.0524986
Type 2 diabetes	Enterobacter	0.0524986
Type 2 diabetes	Desulfotomaculum	0.0524986
Type 2 diabetes	Solobacterium	0.0524986
Type 2 diabetes	Mannheimia	0.0524986
Type 2 diabetes	Human intestinal firmicute CO35	0.0524986
Type 2 diabetes	Hafnia	0.0524986
Type 2 diabetes	Clostridiaceae bacterium SH032	0.0524986
Type 2 diabetes	Dialister	0.0524986
Type 2 diabetes	Human intestinal firmicute CO4	0.0524986
Type 2 diabetes	Gram-negative bacterium cL10-2b-4	0.0524986
Type 2 diabetes	Butyrate-producing bacterium T2-132	0.0524986
Type 2 diabetes	Bacteroidaceae bacterium Smarlab 3301643	0.0524986
Type 2 diabetes	Swine fecal bacterium FPC67	0.0524986
Type 2 diabetes	Butyrate-producing bacterium PH07BY04	0.0524986
Type 2 diabetes	Shigella	0.0524986
Type 2 diabetes	Pasteurella	0.0524986
Type 2 diabetes	Burkholderiales bacterium Smarlab 3302047	0.0524986
Type 2 diabetes	Escherichia	0.0524986
Type 2 diabetes	Butyrate-producing bacterium SSC/2	0.0524986
Type 2 diabetes	Human intestinal firmicute CB47	0.0524986
Type 2 diabetes	Butyrate-producing bacterium L1-952	0.0524986
Type 2 diabetes	Bacterium YE62	0.0524986
Type 2 diabetes	Bacterium mpn-isolate group 22	0.0524986
Type 2 diabetes	Butyrate-producing bacterium PH07AY3	0.0524986
Type 2 diabetes	Verrucomicrobia bacterium MS-F-88	0.0524986
Type 2 diabetes	Rumen bacterium R-7	0.0524986
Type 2 diabetes	Bacterium ic1391	0.0524986
Type 2 diabetes	Verrucomicrobia	0.0524986
Type 2 diabetes	Bacterium ic1292	0.0524986
Type 2 diabetes	Butyrate-producing bacterium PH07AY5	0.0524986
Type 2 diabetes	Dehalobacterium	0.0524986
Type 2 diabetes	Swine fecal bacterium RF3E-Xyl1	0.0524986
Type 2 diabetes	Bacteroides sp. CJ78	0.0524986
Type 2 diabetes	Bacteroides thetaiotaomicron	0.0524986
Type 2 diabetes	Clostridiaceae bacterium LEMV63	0.0524986
Type 2 diabetes	Butyrate-producing bacterium SL6/1/1	0.0524986
Type 2 diabetes	Butyrate-producing bacterium L1-810	0.0524986
Type 2 diabetes	Mogibacterium	0.0524986
Type 2 diabetes	Bacterium str. 31285	0.0524986
Type 2 diabetes	Swine manure pit bacterium PPC108	0.0524986
Type 2 diabetes	Butyrate-producing bacterium P607	0.0524986
Type 2 diabetes	Butyrate-producing bacterium SS2/1	0.0524986
Type 2 diabetes	Mastodon intestinal bacterium AN-22-6	0.0524986
Type 2 diabetes	Clostridiaceae bacterium SK061	0.0524986
Type 2 diabetes	Bacterium mpn-isolate group 5	0.0524986
Type 2 diabetes	Anaerotruncus	0.0524986
Type 2 diabetes	Lachnobacterium	0.0524986
Type 2 diabetes	Swine fecal bacterium FPC70	0.0524986
Type 2 diabetes	Bacteroides vulgatus	0.0518129
Type 2 diabetes	Eubacteriaceae	0.0517811
Infectious colitis	Helicobacter pylori	0.0517507
Necrotizing Enterocolitis	Propionibacterium	0.0514956
Necrotizing Enterocolitis	Propionibacterium acnes	0.0514955
Type 2 diabetes	Porphyromonas	0.0512257
Type 1 diabetes	Propionibacterium acnes	0.0509566
Type 1 diabetes	Propionibacterium	0.0509416
Irritable bowel syndrome(IBS)	Clostridiales	0.0509092
Type 2 diabetes	Bacteroides fragilis	0.0502354
Type 2 diabetes	Bifidobacterium	0.0497217
Rheumatoid arthrits	Lactobacillus	0.0490367
Atopic dermatitis	Coriobacteriaceae	0.049031
Atopic dermatitis	Erysipelotrichaceae	0.0490309
Atopic dermatitis	Alcaligenaceae	0.0490309
Atopic dermatitis	Methanobrevibacter smithii	0.0490295
Atopic dermatitis	Prevotellaceae	0.0489036
Colorectal carcinoma	Clostridium coccoides	0.0488757
Liver cirrhosis	Clostridia	0.0485534
Irritable bowel syndrome(IBS)	Oxalobacter formigenes	0.0483493
Irritable bowel syndrome(IBS)	Tropheryma whipplei	0.0483367
Irritable bowel syndrome(IBS)	Prevotella copri	0.0483326
Periodontal	Bacteroidetes	0.0483073
Irritable bowel syndrome(IBS)	Fusobacterium nucleatum	0.0481705
Irritable bowel syndrome(IBS)	Desulfovibrio	0.0480583
Colorectal carcinoma	Staphylococcus	0.0477964
Type 2 diabetes	Pseudomonas	0.0477083
Guttate psoriasis	Helicobacter pylori	0.0474443
Liver cirrhosis	Ruminococcaceae	0.0472769
Liver cirrhosis	Rikenellaceae	0.0472769
Type 2 diabetes	Burkholderia	0.0471617
Liver cirrhosis	Verrucomicrobiaceae	0.0468995
Clostridium difficile infection(CDI)	Bacteroides	0.0467741
Diarrhea Irritable bowel syndrome(IBS)	Clostridium difficile	0.0465199
Type 1 diabetes	Staphylococcus	0.0464729
Type 2 diabetes	Verrucomicrobiaceae	0.0464297
COPD	Clostridia	0.0464059
Kidney stones	Clostridium difficile	0.046237
New-onset untreated rheumatoid arthrits	Clostridium difficile	0.0462353
Obesity	Staphylococcus	0.0461747
Bacterial Vaginosis	Proteobacteria	0.0460172
Liver cirrhosis	Pseudomonas	0.0453973
Colon cancer	Clostridium difficile	0.045352
Clostridium difficile infection(CDI)	Haemophilus	0.0452282
Liver cirrhosis	Burkholderia	0.04479
Clostridium difficile infection(CDI)	Veillonella	0.0445527
Atopic dermatitis	Bacteroidetes	0.0441363
Irritable bowel syndrome(IBS)	Verrucomicrobiaceae	0.0435122
Atopy	Clostridium difficile	0.0429769
Atopic dermatitis	Firmicutes	0.0429501
Colorectal carcinoma	Staphylococcus aureus	0.0423395
Type 1 diabetes	Pseudomonas	0.0422308
Irritable bowel syndrome(IBS)	Rikenellaceae	0.0420803
Irritable bowel syndrome(IBS)	Ruminococcaceae	0.0420803
Type 1 diabetes	Burkholderia	0.0417292
Ileal Crohn's disease(CD)	Escherichia coli	0.0413491
Recurrent wheeze	Tropheryma whipplei	0.0413409
Type 2 diabetes	Staphylococcus	0.0412719
Atopic sensitisation	Tropheryma whipplei	0.0411797
Allergic sensitization	Tropheryma whipplei	0.0411797
Obesity	Actinobacteria	0.0408479
Constipation Irritable bowel syndrome(IBS)	Clostridium difficile	0.0406453
Skin and mucosal infections	Prevotella copri	0.0402735
Skin and mucosal infections	Oxalobacter formigenes	0.0402683
Type 1 diabetes	Acinetobacter	0.0400177
Type 1 diabetes	Corynebacterium	0.0399484
COPD	Actinobacteria	0.0395255
Ileal Crohn's disease(CD)	Enterobacteriaceae	0.0392573
Ileal Crohn's disease(CD)	Clostridiales	0.0392177
Ileal Crohn's disease(CD)	Bacteroidales	0.0389851
Ileal Crohn's disease(CD)	Erysipelotrichales	0.0389851
Ileal Crohn's disease(CD)	Enterococcus faecium	0.0389851
Ileal Crohn's disease(CD)	Faecalibacterium prausnitzii	0.0388427
Asthma	Clostridium coccoides	0.0387269
Necrotizing Enterocolitis	Bacteroidaceae	0.0386639
Ileal Crohn's disease(CD)	Veillonellaceae	0.0385231
Ileal Crohn's disease(CD)	Fusobacteriaceae	0.0385219
Ileal Crohn's disease(CD)	Firmicutes	0.0384409
Colorectal carcinoma	Prevotellaceae	0.0381904
Necrotizing Enterocolitis	Fusobacterium	0.0380792
Colorectal carcinoma	Coriobacteriaceae	0.0373733
Colorectal carcinoma	Erysipelotrichaceae	0.0373733
Colorectal carcinoma	Alcaligenaceae	0.0373732
Colorectal carcinoma	Methanobrevibacter smithii	0.0373722
Bacterial Vaginosis	Bacteroidetes	0.0370303
Rheumatoid arthrits	Pseudomonas	0.0368717
Rheumatoid arthrits	Burkholderia	0.0364415
Asthma	Streptococcus	0.0364067
Psoriasis	Clostridia	0.0361263
Necrotizing Enterocolitis	Alistipes	0.0361086
Necrotizing Enterocolitis	Parabacteroides	0.0361083
Necrotizing Enterocolitis	Bacteroides	0.0357383
Colorectal carcinoma	Bifidobacterium	0.0356996
Crohn's disease(CD)	Proteobacteria	0.0353412
Systemic inflammatory response syndrome	Firmicutes	0.0352122
COPD	Fusobacterium	0.0351438
Psoriasis	Fusobacterium	0.0350439
Colorectal carcinoma	Lachnospiraceae	0.0349413
Liver cirrhosis	Staphylococcus aureus	0.0347573
Systemic inflammatory response syndrome	Gammaproteobacteria	0.0346885
Colorectal carcinoma	Streptococcus	0.034555
Diarrhea Irritable bowel syndrome(IBS)	Actinobacteria	0.0344434
COPD	Lachnospiraceae	0.0344333
Systemic inflammatory response syndrome	Staphylococcus	0.0343307
Obesity	Streptococcus	0.0340198
Systemic inflammatory response syndrome	Shigella dysenteriae	0.033834
Systemic inflammatory response syndrome	Enterobacter hormaechei	0.033834
Systemic inflammatory response syndrome	Klebsiella pneumoniae	0.033834
Systemic inflammatory response syndrome	Enterobacter aerogenes	0.033834
Psoriasis	Gammaproteobacteria	0.0336356
Colorectal carcinoma	Pseudomonas	0.0332221
Obesity	Propionibacterium	0.0329169
Obesity	Propionibacterium acnes	0.0329168
Colorectal carcinoma	Burkholderia	0.0328232
Psoriasis	Shigella dysenteriae	0.0327842
Psoriasis	Enterobacter hormaechei	0.0327842
Psoriasis	Klebsiella pneumoniae	0.0327842
Psoriasis	Enterobacter aerogenes	0.0327842
Systemic inflammatory response syndrome	Citrobacter	0.0326453
Crohn's disease(CD)	Clostridium difficile	0.0326194
Type 1 diabetes	Enterococcus	0.0323061
Periodontal	Proteobacteria	0.0320118
Bacterial Vaginosis	Faecalibacterium prausnitzii	0.0319959
Irritable bowel syndrome(IBS)	Lactobacillus	0.0317034
Gastric and duodenal ulcer	Prevotella copri	0.031644
Gastro-oesophageal reflux	Prevotella copri	0.0316416
Gastric and duodenal ulcer	Oxalobacter formigenes	0.0316267
Gastro-oesophageal reflux	Oxalobacter formigenes	0.0316243
Allergic asthma	Prevotella copri	0.0315458
Allergy	Prevotella copri	0.0315458
Allergic asthma	Oxalobacter formigenes	0.0315285
Allergy	Oxalobacter formigenes	0.0315285
Psoriasis	Citrobacter	0.0314574
Bacterial Vaginosis	Clostridia	0.0314291
Liver cirrhosis	Bacteroides vulgatus	0.0313361
Asthma	Clostridia	0.0312776
Rheumatoid arthrits	Sphingomonadaceae	0.0310377
Rheumatoid arthrits	Oxalobacteraceae	0.0310372
Rheumatoid arthrits	Comamonadaceae	0.0310372
Systemic inflammatory response syndrome	Bacteroidetes	0.0305932
Psoriasis	Fusobacterium nucleatum	0.0305819
Type 2 diabetes	Propionibacterium	0.0304677
Type 2 diabetes	Propionibacterium acnes	0.0304561
Guttate psoriasis	Proteobacteria	0.0303063
Asthma	Lachnospiraceae	0.0300684
Rheumatoid arthrits	Staphylococcus	0.0299836
Liver cirrhosis	Betaproteobacteria	0.02996
Psoriasis	Haemophilus	0.0298097
Allergic sensitization	Helicobacter pylori	0.0296654
Atopic sensitisation	Helicobacter pylori	0.0296654
Irritable bowel syndrome(IBS)	Bacteroides fragilis	0.0296528
Colorectal carcinoma	Actinobacteria	0.0295211
Gastric and duodenal ulcer	Collinsella aerofaciens	0.0294217
Gastro-oesophageal reflux	Collinsella aerofaciens	0.0294194
Allergic asthma	Collinsella aerofaciens	0.0293303
Allergy	Collinsella aerofaciens	0.0293303
Liver cirrhosis	Erysipelotrichaceae	0.0289892
Liver cirrhosis	Coriobacteriaceae	0.028979
Liver cirrhosis	Alcaligenaceae	0.0289717
Liver cirrhosis	Methanobrevibacter smithii	0.0289661
Systemic inflammatory response syndrome	Actinobacteria	0.0286685
Systemic inflammatory response syndrome	Veillonella	0.0284145
COPD	Bifidobacterium	0.0282465
Recurrent wheeze	Helicobacter pylori	0.0280745
Obesity	Dietzia maris	0.0280475
Clostridium difficile infection(CDI)	Prevotella	0.0280047
Psoriasis	Staphylococcus aureus	0.0279989
Type 2 diabetes	Enterobacteriaceae	0.0279787
Obesity	Staphylococcus epidermidis	0.0278188
Irritable bowel syndrome(IBS)	Fusobacterium	0.0278031
Liver cirrhosis	Porphyromonas	0.0278023
Psoriasis	Enterobacteriaceae	0.027716
Psoriasis	Veillonella	0.0276377
Asthma	Fusobacterium	0.0275747
Colorectal carcinoma	Bacteroidaceae	0.0274638
Type 1 diabetes	Tannerella	0.0272824
Clostridium difficile infection(CDI)	Staphylococcus	0.0272336
Psoriasis	Sphingomonadaceae	0.0271608
Psoriasis	Oxalobacteraceae	0.0271603
Psoriasis	Comamonadaceae	0.0271603
Colorectal carcinoma	Betaproteobacteria	0.0271062
Bacterial Vaginosis	Clostridium coccoides	0.0270737
Periodontal	Clostridia	0.0270682
Liver cirrhosis	Prevotellaceae	0.0270096
Necrotizing Enterocolitis	Faecalibacterium prausnitzii	0.0269997
Colorectal carcinoma	Porphyromonadaceae	0.0268243
Necrotizing Enterocolitis	Fusobacteriaceae	0.0268063
Necrotizing Enterocolitis	Subdoligranulum	0.0267762
Colorectal carcinoma	Clostridium	0.026775
Necrotizing Enterocolitis	Roseburia	0.0267747
Necrotizing Enterocolitis	Odoribacter	0.0267649
Necrotizing Enterocolitis	Faecalibacterium	0.0267643
Necrotizing Enterocolitis	Eubacterium rectale	0.0267586
Necrotizing Enterocolitis	Eubacterium eligens	0.0267578
Necrotizing Enterocolitis	Phascolarctobacterium	0.0267507
Skin and mucosal infections	Desulfovibrio	0.0267221
Rheumatoid arthrits	Streptococcus	0.0267155
Cystic fibrosis	Helicobacter pylori	0.0266934
Necrotizing Enterocolitis	Veillonellaceae	0.0266875
Necrotizing Enterocolitis	Clostridia	0.0266619
Bacterial Vaginosis	Bacilli	0.026643
Necrotizing Enterocolitis	Fusobacteria	0.0260819
Asthma	Propionibacterium	0.0260593
Asthma	Propionibacterium acnes	0.0260593
Type 2 diabetes	Clostridiales	0.0260136
Inflammatory bowel disease(IBD)	Prevotella	0.025953
Rheumatoid arthrits	Tannerella	0.0259463
Clostridium difficile infection(CDI)	Clostridium difficile	0.0259037
Necrotizing Enterocolitis	Bacteroides uniformis	0.0258893
Systemic inflammatory response syndrome	Proteobacteria	0.0256004
Colorectal carcinoma	Alistipes	0.0254908
Colorectal carcinoma	Parabacteroides	0.0254902
Rheumatoid arthrits	Porphyromonas gingivalis	0.0254296
Rheumatoid arthrits	Selenomonas	0.0254296
Rheumatoid arthrits	Treponema	0.0254296
Liver cirrhosis	Selenomonas	0.0254052
Liver cirrhosis	Porphyromonas gingivalis	0.0254051
Liver cirrhosis	Treponema	0.0254051
Irritable bowel syndrome(IBS)	Pseudomonas	0.0253687
Rheumatoid arthrits	Actinomyces	0.0253666
Liver cirrhosis	Actinomyces	0.0253431
Colon cancer	Haemophilus	0.0251838
Constipation Irritable bowel syndrome(IBS)	Citrobacter	0.0251789
Necrotizing Enterocolitis	Lachnospira	0.025084
COPD	Betaproteobacteria	0.0250812
Necrotizing Enterocolitis	Parabacteroides merdae	0.0250804
Necrotizing Enterocolitis	Streptococcus salivarius	0.0250797
Necrotizing Enterocolitis	Streptococcus parasanguinis	0.0250789
Necrotizing Enterocolitis	Bilophila	0.0250771
Necrotizing Enterocolitis	Bacteroides sp. D20	0.0250767
Necrotizing Enterocolitis	Parabacteroides distasonis	0.0250767
Necrotizing Enterocolitis	Lactobacillus salivarius	0.0250766
Necrotizing Enterocolitis	Odoribacter splanchnicus	0.0250765
Necrotizing Enterocolitis	Veillonella dispar	0.0250765
Necrotizing Enterocolitis	Holdemania	0.0250764
Necrotizing Enterocolitis	Roseburia hominis	0.0250764
Necrotizing Enterocolitis	Bacteroides finegoldii	0.0250764
Necrotizing Enterocolitis	Veillonella atypica	0.0250764
Necrotizing Enterocolitis	Bilophila wadsworthia	0.0250763
Necrotizing Enterocolitis	Enterococcus faecalis	0.0250763
Necrotizing Enterocolitis	Bacteroides eggerthii	0.0250762
Necrotizing Enterocolitis	Streptococcus anginosus	0.0250761
Necrotizing Enterocolitis	Alistipes finegoldii	0.0250761
Necrotizing Enterocolitis	Streptococcus vestibularis	0.025076
Necrotizing Enterocolitis	Eubacterium hallii	0.0250759
Necrotizing Enterocolitis	Veillonella parvula	0.0250756
Necrotizing Enterocolitis	Alistipes putredinis	0.0250752
Necrotizing Enterocolitis	Roseburia intestinalis	0.0250748
Necrotizing Enterocolitis	Ruminococcus gnavus	0.0250723
Necrotizing Enterocolitis	Bacilli	0.0250672
Colorectal carcinoma	Verrucomicrobiaceae	0.0250546
Necrotizing Enterocolitis	Megasphaera	0.0249526
Colon cancer	Coxiellaceae	0.024818
Inflammatory bowel disease(IBD)	Helicobacter pylori	0.0247645
Colon cancer	Paenibacillaceae	0.0247413
Colon cancer	Cellulomonadaceae	0.0247413
Colon cancer	Promicromonosporaceae	0.0247413
Colon cancer	Nitrospiraceae	0.0247413
Colon cancer	Syntrophobacteraceae	0.0247413
Colon cancer	Desulfovibrionaceae	0.0247413
Colon cancer	Polyangiaceae	0.0247413
Colon cancer	Clostridium cocleatum	0.0247413
Colon cancer	Peptostreptococcaceae	0.0247413
Colon cancer	Desulfobacteraceae	0.0247412
Colon cancer	Thiotrichaceae	0.0247412
Colon cancer	Clostridiaceae	0.0247412
Colon cancer	Ruminococcus productus	0.0247412
Colon cancer	Bifidobacterium catenulatum	0.0247411
Colon cancer	Bacillaceae	0.0247411
Colon cancer	Anaerovorax	0.0247411
Colon cancer	Alteromonadaceae	0.024741
Colon cancer	Aeromonadaceae	0.0247407
Psoriasis	Prevotellaceae	0.0247272
Psoriasis	Coriobacteriaceae	0.0247148
Psoriasis	Erysipelotrichaceae	0.0247148
Psoriasis	Alcaligenaceae	0.0247147
Psoriasis	Methanobrevibacter smithii	0.024714
Colon cancer	Acidobacteriaceae	0.0246792
COPD	Clostridium	0.0246403
Colon cancer	Gammaproteobacteria	0.0246364
Crohn's disease(CD)	Dorea	0.024592
Crohn's disease(CD)	Coprococcus	0.0245902
Colon cancer	Prevotellaceae	0.0244658
Colorectal carcinoma	Rikenellaceae	0.0244345
Colorectal carcinoma	Ruminococcaceae	0.0244345
Crohn's disease(CD)	Pasteurellaceae	0.0244261
Crohn's disease(CD)	Ruminococcus	0.0244258
Crohn's disease(CD)	Streptococcaceae	0.0244257
Crohn's disease(CD)	Haemophilus parainfluenzae	0.0244243
Psoriasis	Bacteroides	0.0244103
Rheumatoid arthrits	Porphyromonas	0.0243977
Colon cancer	Pasteurellaceae	0.0243818
Colon cancer	Ruminococcus	0.0243817
Colon cancer	Streptococcaceae	0.0243817
Colon cancer	Haemophilus parainfluenzae	0.0243815
Colon cancer	Dorea	0.0243786
Colon cancer	Coprococcus	0.0243781
Constipation Irritable bowel syndrome(IBS)	Gammaproteobacteria	0.0243501
Ileal Crohn's disease(CD)	Clostridium difficile	0.0243482
Psoriasis	Enterococcus	0.0243308
Psoriasis	Klebsiella	0.0240815
Necrotizing Enterocolitis	Tannerella	0.0240455
Necrotizing Enterocolitis	Eubacterium	0.0240225
Colon cancer	Eubacterium	0.0238205
Colorectal carcinoma	Bacilli	0.0237318
Crohn's disease(CD)	Acidobacteriaceae	0.023679
Colon cancer	Eubacteriaceae	0.0236634
Crohn's disease(CD)	Paenibacillaceae	0.0236439
Crohn's disease(CD)	Cellulomonadaceae	0.0236439
Crohn's disease(CD)	Promicromonosporaceae	0.0236438
Crohn's disease(CD)	Nitrospiraceae	0.0236437
Crohn's disease(CD)	Syntrophobacteraceae	0.0236437
Crohn's disease(CD)	Desulfovibrionaceae	0.0236435
Crohn's disease(CD)	Polyangiaceae	0.0236435
Crohn's disease(CD)	Clostridium cocleatum	0.0236434
Crohn's disease(CD)	Peptostreptococcaceae	0.0236432
Crohn's disease(CD)	Desulfobacteraceae	0.023643
Crohn's disease(CD)	Thiotrichaceae	0.0236423
Crohn's disease(CD)	Clostridiaceae	0.0236422
Crohn's disease(CD)	Bifidobacterium catenulatum	0.0236422
Crohn's disease(CD)	Ruminococcus productus	0.0236421
Crohn's disease(CD)	Bacillaceae	0.023642
Crohn's disease(CD)	Aeromonadaceae	0.0236418
Crohn's disease(CD)	Anaerovorax	0.0236414
Crohn's disease(CD)	Alteromonadaceae	0.0236409
Crohn's disease(CD)	Gammaproteobacteria	0.0233926
Colon cancer	Bacteroidaceae	0.0231972
Colon cancer	Porphyromonadaceae	0.0231957
Colon cancer	Enterobacteriaceae	0.0231427
Crohn's disease(CD)	Eubacterium	0.0230265
Necrotizing Enterocolitis	Fusobacterium nucleatum	0.0229745
Colon cancer	Bacteroides vulgatus	0.0229661
Crohn's disease(CD)	Coxiellaceae	0.0229033
Rheumatoid arthrits	Helicobacter pylori	0.0227781
Irritable bowel syndrome(IBS)	Staphylococcus	0.0227748
Necrotizing Enterocolitis	Sphingomonadaceae	0.0227585
Necrotizing Enterocolitis	Oxalobacteraceae	0.0227581
Necrotizing Enterocolitis	Comamonadaceae	0.0227581
Periodontal	Fusobacterium nucleatum	0.0227181
Gastric and duodenal ulcer	Clostridium difficile	0.0226909
Gastro-oesophageal reflux	Clostridium difficile	0.0226892
Allergic asthma	Clostridium difficile	0.0226241
Allergy	Clostridium difficile	0.0226241
Crohn's disease(CD)	Eubacteriaceae	0.0224422
Type 1 diabetes	Actinomyces	0.0224239
Type 2 diabetes	Veillonellaceae	0.0223959
Type 2 diabetes	Fusobacteriaceae	0.0223952
Crohn's disease(CD)	Prevotellaceae	0.0223459
Type 1 diabetes	Shigella dysenteriae	0.0223345
Type 1 diabetes	Enterobacter hormaechei	0.0223326
Type 1 diabetes	Klebsiella pneumoniae	0.0223326
Type 1 diabetes	Enterobacter aerogenes	0.0223326
Necrotizing Enterocolitis	Porphyromonadaceae	0.0222941
Colorectal carcinoma	Sphingomonadaceae	0.022278
Colorectal carcinoma	Oxalobacteraceae	0.0222776
Colorectal carcinoma	Comamonadaceae	0.0222776
Colon cancer	Bacteroides	0.0222481
Crohn's disease(CD)	Veillonella	0.0220729
Colorectal carcinoma	Tannerella	0.0218697
Type 1 diabetes	Treponema	0.0218075
Type 1 diabetes	Selenomonas	0.0217428
Type 1 diabetes	Porphyromonas gingivalis	0.0217315
Necrotizing Enterocolitis	Dorea	0.0217046
Necrotizing Enterocolitis	Coprococcus	0.0217034
COPD	Bacilli	0.0217011
Colon cancer	Clostridium coccoides	0.0216955
Skin and mucosal infections	Tropheryma whipplei	0.0216816
COPD	Faecalibacterium prausnitzii	0.0216603
Colon cancer	Veillonella	0.0215574
Colorectal carcinoma	Porphyromonas	0.0215544
Necrotizing Enterocolitis	Streptococcaceae	0.021492
Necrotizing Enterocolitis	Ruminococcus	0.021492
Necrotizing Enterocolitis	Pasteurellaceae	0.021492
Necrotizing Enterocolitis	Haemophilus parainfluenzae	0.0214916
Periodontal	Bacteroides	0.0214061
Necrotizing Enterocolitis	Clostridium	0.0213946
Colon cancer	Bacteroidetes	0.0213529
Skin and mucosal infections	Fusobacterium nucleatum	0.021335
Colorectal carcinoma	Selenomonas	0.0213172
Colorectal carcinoma	Porphyromonas gingivalis	0.0213172
Colorectal carcinoma	Treponema	0.0213172
Colorectal carcinoma	Actinomyces	0.0212665
Crohn's disease(CD)	Bacteroidaceae	0.0211836
Crohn's disease(CD)	Collinsella aerofaciens	0.0210724
Liver cirrhosis	Fusobacterium nucleatum	0.0210169
Rheumatoid arthrits	Clostridium difficile	0.0209686
Ulcerative colitis	Bacteroides vulgatus	0.0208214
Periodontal	Lactobacillus	0.0206665
Inflammatory bowel disease(IBD)	Bacteroides uniformis	0.0206393
Inflammatory bowel disease(IBD)	Bacteroides vulgatus	0.0206155
COPD	Fusobacterium nucleatum	0.0205451
Infectious colitis	Proteobacteria	0.0205326
Crohn's disease(CD)	Porphyromonadaceae	0.020474
Constipation Irritable bowel syndrome(IBS)	Shigella dysenteriae	0.0202597
Constipation Irritable bowel syndrome(IBS)	Enterobacter aerogenes	0.0202471
Constipation Irritable bowel syndrome(IBS)	Klebsiella pneumoniae	0.0202471
Constipation Irritable bowel syndrome(IBS)	Enterobacter hormaechei	0.0202471
Inflammatory bowel disease(IBD)	Clostridium leptum	0.0202394
Colon cancer	Lachnospiraceae	0.0202304
Psoriasis	Bacteroidaceae	0.0200599
Type 2 diabetes	Desulfovibrio	0.0199964
Liver cirrhosis	Eubacteriaceae	0.0198862
Irritable bowel syndrome(IBS)	Burkholderia	0.0198295
Psoriasis	Porphyromonadaceae	0.0197667
Kidney stones	Corynebacterium	0.0197624
New-onset untreated rheumatoid arthrits	Corynebacterium	0.0197441
Necrotizing Enterocolitis	Verrucomicrobiaceae	0.0196589
Diarrhea Irritable bowel syndrome(IBS)	Proteobacteria	0.0196083
Psoriasis	Parabacteroides	0.0195823
Psoriasis	Alistipes	0.0195823
New-onset untreated rheumatoid arthrits	Acinetobacter	0.0195662
Kidney stones	Acinetobacter	0.0195584
Inflammatory bowel disease(IBD)	Bacteroides ovatus	0.0195278
Necrotizing Enterocolitis	Helicobacter pylori	0.0194885
Obesity	Lachnospiraceae	0.0194862
Type 2 diabetes	Megasphaera	0.0194853
Psoriasis	Verrucomicrobiaceae	0.0194646
Infectious colitis	Clostridium difficile	0.0193995
Gastric and duodenal ulcer	Clostridia	0.0193492
Gastro-oesophageal reflux	Clostridia	0.0193477
Periodontal	Firmicutes	0.0193209
Allergic asthma	Clostridia	0.0192891
Allergy	Clostridia	0.0192891
Constipation Irritable bowel syndrome(IBS)	Bacteroidetes	0.0192849
Necrotizing Enterocolitis	Rikenellaceae	0.0190114
Necrotizing Enterocolitis	Ruminococcaceae	0.0190114
Colon cancer	Proteobacteria	0.0189389
Inflammatory bowel disease(IBD)	Bacteroides fragilis	0.0189326
Psoriasis	Ruminococcaceae	0.0188191
Psoriasis	Rikenellaceae	0.0188191
Obesity	Porphyromonadaceae	0.018613
Atopic dermatitis	Pseudomonas	0.0185724
Clostridium difficile infection(CDI)	Streptococcus	0.018475
Obesity	Bacteroidaceae	0.0184506
Asthma	Fusobacterium nucleatum	0.018187
Bacterial Vaginosis	Bacteroidales	0.0181681
Bacterial Vaginosis	Erysipelotrichales	0.0181681
Bacterial Vaginosis	Enterococcus faecium	0.0181681
Liver cirrhosis	Sphingomonadaceae	0.0181498
Liver cirrhosis	Oxalobacteraceae	0.0181487
Liver cirrhosis	Comamonadaceae	0.0181484
COPD	Bacteroides	0.0180533
Crohn's disease(CD)	Haemophilus	0.0179588
Clostridium difficile infection(CDI)	Fusobacterium	0.017653
Irritable bowel syndrome(IBS)	Staphylococcus aureus	0.0172658
Gastric and duodenal ulcer	Desulfovibrio	0.0172
Gastro-oesophageal reflux	Desulfovibrio	0.0171987
Ulcerative colitis	Bacteroides fragilis	0.017187
Necrotizing Enterocolitis	Clostridium difficile	0.0171833
Allergic asthma	Desulfovibrio	0.0171466
Allergy	Desulfovibrio	0.0171466
Clostridium difficile infection(CDI)	Prevotellaceae	0.0171191
Irritable bowel syndrome(IBS)	Klebsiella	0.0170237
Ulcerative colitis	Bacteroides uniformis	0.0170231
Ulcerative colitis	Bacteroides ovatus	0.0168556
Colorectal carcinoma	Gammaproteobacteria	0.0167876
Irritable bowel syndrome(IBS)	Sphingomonadaceae	0.016706
Irritable bowel syndrome(IBS)	Oxalobacteraceae	0.0167057
Irritable bowel syndrome(IBS)	Comamonadaceae	0.0167057
Clostridium difficile infection(CDI)	Clostridia	0.0165994
Psoriasis	Helicobacter pylori	0.0165043
COPD	Streptococcus	0.0164812
Ulcerative colitis	Gammaproteobacteria	0.0164207
Asthma	Prevotella copri	0.0164185
Periodontal	Pseudomonas	0.0164099
Asthma	Oxalobacter formigenes	0.0164098
Asthma	Gammaproteobacteria	0.0163824
Constipation Irritable bowel syndrome(IBS)	Enterobacteriaceae	0.0163344
Constipation Irritable bowel syndrome(IBS)	Proteobacteria	0.016221
Periodontal	Burkholderia	0.0162184
Bacterial Vaginosis	Streptococcus	0.0160717
Irritable bowel syndrome(IBS)	Enterococcus	0.016047
Liver cirrhosis	Coxiellaceae	0.0160444
Asthma	Shigella dysenteriae	0.0159708
Asthma	Enterobacter hormaechei	0.0159708
Asthma	Klebsiella pneumoniae	0.0159708
Asthma	Enterobacter aerogenes	0.0159708
Liver cirrhosis	Acidobacteriaceae	0.0159456
Liver cirrhosis	Bifidobacterium catenulatum	0.015935
Liver cirrhosis	Ruminococcus productus	0.0159349
Liver cirrhosis	Clostridiaceae	0.0159346
Liver cirrhosis	Thiotrichaceae	0.0159344
Liver cirrhosis	Alteromonadaceae	0.0159339
Liver cirrhosis	Desulfobacteraceae	0.0159333
Liver cirrhosis	Peptostreptococcaceae	0.0159329
Liver cirrhosis	Anaerovorax	0.0159328
Liver cirrhosis	Aeromonadaceae	0.0159325
Liver cirrhosis	Clostridium cocleatum	0.0159325
Liver cirrhosis	Polyangiaceae	0.0159324
Liver cirrhosis	Desulfovibrionaceae	0.0159324
Liver cirrhosis	Syntrophobacteraceae	0.015932
Liver cirrhosis	Nitrospiraceae	0.015932
Liver cirrhosis	Bacillaceae	0.0159318
Liver cirrhosis	Promicromonosporaceae	0.0159317
Liver cirrhosis	Cellulomonadaceae	0.0159316
Liver cirrhosis	Paenibacillaceae	0.0159316
Colorectal carcinoma	Citrobacter	0.0158988
Irritable bowel syndrome(IBS)	Acinetobacter	0.0158698
Irritable bowel syndrome(IBS)	Corynebacterium	0.0158581
Liver cirrhosis	Collinsella aerofaciens	0.0157999
Clostridium difficile infection(CDI)	Enterobacteriaceae	0.0157704
COPD	Porphyromonas	0.0157613
Obesity	Alistipes	0.0157469
Obesity	Parabacteroides	0.0157463
Obesity	Ruminococcaceae	0.0156823
Obesity	Rikenellaceae	0.0156823
Colorectal carcinoma	Shigella dysenteriae	0.0156161
Colorectal carcinoma	Enterobacter hormaechei	0.0156161
Colorectal carcinoma	Klebsiella pneumoniae	0.0156161
Colorectal carcinoma	Enterobacter aerogenes	0.0156161
Colorectal carcinoma	Veillonella	0.0155985
COPD	Tannerella	0.0155949
Irritable bowel syndrome(IBS)	Propionibacterium	0.0155826
Irritable bowel syndrome(IBS)	Propionibacterium acnes	0.0155825
Asthma	Citrobacter	0.01549
Obesity	Verrucomicrobiaceae	0.0154798
Crohn's disease(CD)	Clostridium	0.0154582
Liver cirrhosis	Streptococcus mitis	0.0154273
Liver cirrhosis	Xanthomonas	0.0154273
Liver cirrhosis	Lysobacter	0.0154273
Liver cirrhosis	Rickettsiales	0.0154273
Atopic dermatitis	Proteobacteria	0.0154159
Type 2 diabetes	Escherichia coli	0.0154065
Irritable bowel syndrome(IBS)	Erysipelotrichaceae	0.0154029
Irritable bowel syndrome(IBS)	Coriobacteriaceae	0.0153944
Irritable bowel syndrome(IBS)	Alcaligenaceae	0.015393
Irritable bowel syndrome(IBS)	Methanobrevibacter smithii	0.0153858
Ulcerative colitis	Veillonella	0.0153608
Irritable bowel syndrome(IBS)	Bifidobacterium	0.0153329
Liver cirrhosis	Helicobacter pylori	0.0152973
Liver cirrhosis	Clostridiales	0.0152848
Ulcerative colitis	Citrobacter	0.0152431
COPD	Selenomonas	0.0152421
COPD	Porphyromonas gingivalis	0.0152421
COPD	Treponema	0.0152421
Asthma	Collinsella aerofaciens	0.0152346
COPD	Actinomyces	0.0152044
Colon cancer	Staphylococcus epidermidis	0.0151929
Colon cancer	Dietzia maris	0.0151921
Colorectal carcinoma	Helicobacter pylori	0.0151685
Asthma	Veillonella	0.0151644
Colon cancer	Staphylococcus aureus	0.0149801
Crohn's disease(CD)	Lactobacillus	0.0149067
Kidney stones	Staphylococcus aureus	0.0147087
New-onset untreated rheumatoid arthrits	Staphylococcus aureus	0.0147077
Kidney stones	Staphylococcus epidermidis	0.0146854
Kidney stones	Dietzia maris	0.0146847
New-onset untreated rheumatoid arthrits	Staphylococcus epidermidis	0.014683
New-onset untreated rheumatoid arthrits	Dietzia maris	0.0146824
Type 2 diabetes	Bacteroidales	0.0146508
Type 2 diabetes	Erysipelotrichales	0.0146508
Type 2 diabetes	Enterococcus faecium	0.0146508
Necrotizing Enterocolitis	Staphylococcus aureus	0.014643
Recurrent wheeze	Corynebacterium	0.0145883
Ulcerative colitis	Clostridium leptum	0.0145808
Atopic sensitisation	Corynebacterium	0.0145449
Allergic sensitization	Corynebacterium	0.0145449
Bacterial Vaginosis	Staphylococcus	0.0145352
Recurrent wheeze	Acinetobacter	0.0144918
Atopic sensitisation	Acinetobacter	0.014449
Allergic sensitization	Acinetobacter	0.014449
COPD	Bacteroidaceae	0.0143895
Asthma	Bacteroides	0.0143197
COPD	Porphyromonadaceae	0.0143161
Periodontal	Sphingomonadaceae	0.0142675
Periodontal	Oxalobacteraceae	0.0142673
Periodontal	Comamonadaceae	0.0142673
Type 1 diabetes	Staphylococcus epidermidis	0.0141474
Type 1 diabetes	Dietzia maris	0.0141465
Clostridium difficile infection(CDI)	Staphylococcus aureus	0.0141009
Type 1 diabetes	Enterobacteriaceae	0.0140088
Whipple's disease	Clostridia	0.0139836
Colorectal carcinoma	Desulfovibrio	0.0138929
Necrotizing Enterocolitis	Prevotellaceae	0.0137123
Atopy	Staphylococcus aureus	0.0136785
Liver cirrhosis	Clostridium leptum	0.0136695
Periodontal	Staphylococcus	0.0136593
Atopy	Staphylococcus epidermidis	0.0136284
Atopy	Dietzia maris	0.0136277
Type 2 diabetes	Clostridium leptum	0.0136072
Bacterial Vaginosis	Propionibacterium acnes	0.0135542
Bacterial Vaginosis	Propionibacterium	0.0135541
Clostridium difficile infection(CDI)	Fusobacterium nucleatum	0.013523
Clostridium difficile infection(CDI)	Propionibacterium	0.0134912
Clostridium difficile infection(CDI)	Propionibacterium acnes	0.0134912
Constipation Irritable bowel syndrome(IBS)	Eubacterium	0.0134729
Constipation Irritable bowel syndrome(IBS)	Staphylococcus aureus	0.0133588
Guttate psoriasis	Pseudomonas	0.0133573
Constipation Irritable bowel syndrome(IBS)	Staphylococcus epidermidis	0.0133112
Constipation Irritable bowel syndrome(IBS)	Dietzia maris	0.0133105
Clostridium difficile infection(CDI)	Gammaproteobacteria	0.013268
Liver cirrhosis	Stenotrophomonas maltophilia	0.0132467
Colon cancer	Stenotrophomonas maltophilia	0.0131341
Type 1 diabetes	Megasphaera	0.013109
Constipation Irritable bowel syndrome(IBS)	Klebsiella	0.0131023
Inflammatory bowel disease(IBD)	Gammaproteobacteria	0.0130597
Crohn's disease(CD)	Actinobacteria	0.0128532
Kidney stones	Stenotrophomonas maltophilia	0.0128439
New-onset untreated rheumatoid arthrits	Stenotrophomonas maltophilia	0.012843
Necrotizing Enterocolitis	Methanobrevibacter smithii	0.0127682
Necrotizing Enterocolitis	Alcaligenaceae	0.0127635
Necrotizing Enterocolitis	Coriobacteriaceae	0.0127627
Necrotizing Enterocolitis	Erysipelotrichaceae	0.0127564
Asthma	Clostridium difficile	0.0127402
Irritable bowel syndrome(IBS)	Bacilli	0.0126848
Obesity	Veillonella	0.0126667
Atopy	Tropheryma whipplei	0.0126131
Inflammatory bowel disease(IBD)	Citrobacter	0.0124981
Asthma	Bifidobacterium	0.0124929
Irritable bowel syndrome(IBS)	Clostridium	0.0124919
Clostridium difficile infection(CDI)	Erysipelotrichaceae	0.0124595
Clostridium difficile infection(CDI)	Coriobacteriaceae	0.0124583
Clostridium difficile infection(CDI)	Alcaligenaceae	0.0124581
Clostridium difficile infection(CDI)	Methanobrevibacter smithii	0.0124569
Colorectal carcinoma	Klebsiella	0.012402
Obesity	Enterobacteriaceae	0.0122733
Inflammatory bowel disease(IBD)	Veillonella	0.012261
COPD	Alistipes	0.0122043
COPD	Parabacteroides	0.0122042
Rheumatoid arthrits	Betaproteobacteria	0.012196
Rheumatoid arthrits	Gardnerella vaginalis	0.0121824
Rheumatoid arthrits	Lactobacillus crispatus	0.0121824
Rheumatoid arthrits	Lactobacillus iners	0.0121824
Rheumatoid arthrits	Leptotrichia	0.0121824
Rheumatoid arthrits	Leptotrichia amnionii	0.0121824
Rheumatoid arthrits	Mobiluncus	0.0121824
Rheumatoid arthrits	Olsenella	0.0121824
Rheumatoid arthrits	Papillibacter	0.0121824
Rheumatoid arthrits	Porphyromonas uenonis	0.0121824
Rheumatoid arthrits	Streptobacillus	0.0121824
Rheumatoid arthrits	Candidate division TM7	0.0121824
Rheumatoid arthrits	Eggerthella	0.0121824
Rheumatoid arthrits	Gardnerella	0.0121824
Rheumatoid arthrits	Atopobium	0.0121823
Rheumatoid arthrits	Atopobium vaginae	0.0121823
Rheumatoid arthrits	Aerococcus	0.0121819
Irritable bowel syndrome(IBS)	Eubacterium rectale	0.0121626
Irritable bowel syndrome(IBS)	Faecalibacterium	0.0121331
Irritable bowel syndrome(IBS)	Odoribacter	0.0121291
Clostridium difficile infection(CDI)	Lactobacillus	0.0121082
Rheumatoid arthrits	Clostridiales	0.0120976
Colorectal carcinoma	Propionibacterium	0.0120958
Colorectal carcinoma	Propionibacterium acnes	0.0120957
Type 1 diabetes	Comamonadaceae	0.0120879
Type 1 diabetes	Oxalobacteraceae	0.0120856
Irritable bowel syndrome(IBS)	Roseburia	0.0120844
Inflammatory bowel disease(IBD)	Shigella dysenteriae	0.0120828
Inflammatory bowel disease(IBD)	Enterobacter aerogenes	0.0120828
Inflammatory bowel disease(IBD)	Klebsiella pneumoniae	0.0120828
Inflammatory bowel disease(IBD)	Enterobacter hormaechei	0.0120828
Type 1 diabetes	Sphingomonadaceae	0.0120763
COPD	Verrucomicrobiaceae	0.0120751
Rheumatoid arthrits	Clostridium	0.0120468
Obesity	Gammaproteobacteria	0.0120428
Atopic dermatitis	Collinsella aerofaciens	0.0120214
Irritable bowel syndrome(IBS)	Subdoligranulum	0.0120097
Ulcerative colitis	Enterobacteriaceae	0.0119751
Atopy	Stenotrophomonas maltophilia	0.0119438
Rheumatoid arthrits	Megasphaera	0.0119189
Irritable bowel syndrome(IBS)	Eubacterium eligens	0.0119144
COPD	Rikenellaceae	0.0119005
COPD	Ruminococcaceae	0.0119005
Ulcerative colitis	Shigella dysenteriae	0.0118793
Ulcerative colitis	Enterobacter aerogenes	0.0118792
Ulcerative colitis	Klebsiella pneumoniae	0.0118792
Ulcerative colitis	Enterobacter hormaechei	0.0118792
Irritable bowel syndrome(IBS)	Helicobacter pylori	0.0118534
Atopic dermatitis	Oxalobacter formigenes	0.0118522
Atopic dermatitis	Prevotella copri	0.0118488
Asthma	Enterococcus	0.0118467
Irritable bowel syndrome(IBS)	Phascolarctobacterium	0.0118442
Gastric and duodenal ulcer	Sphingomonadaceae	0.0118324
Gastric and duodenal ulcer	Oxalobacteraceae	0.0118322
Gastric and duodenal ulcer	Comamonadaceae	0.0118322
Gastro-oesophageal reflux	Sphingomonadaceae	0.0118315
Gastro-oesophageal reflux	Oxalobacteraceae	0.0118313
Gastro-oesophageal reflux	Comamonadaceae	0.0118313
Allergic asthma	Sphingomonadaceae	0.0117956
Allergy	Sphingomonadaceae	0.0117956
Allergic asthma	Oxalobacteraceae	0.0117955
Allergy	Oxalobacteraceae	0.0117955
Allergic asthma	Comamonadaceae	0.0117955
Allergy	Comamonadaceae	0.0117955
Infectious colitis	Eubacterium	0.0117942
Ulcerative colitis	Klebsiella	0.0117497
Obesity	Citrobacter	0.0117347
Asthma	Klebsiella	0.0117321
Bacterial Vaginosis	Haemophilus	0.0117099
Rheumatoid arthrits	Fusobacteria	0.0117012
Crohn's disease(CD)	Bacilli	0.011686
Constipation Irritable bowel syndrome(IBS)	Stenotrophomonas maltophilia	0.0116785
Colorectal carcinoma	Enterococcus	0.0115827
Type 2 diabetes	Gardnerella vaginalis	0.0115004
Type 2 diabetes	Lactobacillus crispatus	0.0115004
Type 2 diabetes	Lactobacillus iners	0.0115004
Type 2 diabetes	Leptotrichia	0.0115004
Type 2 diabetes	Leptotrichia amnionii	0.0115004
Type 2 diabetes	Mobiluncus	0.0115004
Type 2 diabetes	Olsenella	0.0115004
Type 2 diabetes	Papillibacter	0.0115004
Type 2 diabetes	Porphyromonas uenonis	0.0115004
Type 2 diabetes	Streptobacillus	0.0115004
Type 2 diabetes	Candidate division TM7	0.0115004
Type 2 diabetes	Eggerthella	0.0115004
Type 2 diabetes	Gardnerella	0.0115004
Type 2 diabetes	Atopobium	0.0115003
Type 2 diabetes	Atopobium vaginae	0.0115003
Type 2 diabetes	Aerococcus	0.0114999
Rheumatoid arthrits	Shuttleworthia	0.0114172
Irritable bowel syndrome(IBS)	Fusobacteria	0.011392
Asthma	Enterobacteriaceae	0.0113725
Irritable bowel syndrome(IBS)	Streptococcus	0.0113324
Eczema	Helicobacter pylori	0.0111487
Type 1 diabetes	Fusobacteriaceae	0.0111482
Type 1 diabetes	Veillonellaceae	0.0111425
Irritable bowel syndrome(IBS)	Parabacteroides merdae	0.0110972
Irritable bowel syndrome(IBS)	Lachnospira	0.0110362
Type 1 diabetes	Staphylococcus aureus	0.0110232
Irritable bowel syndrome(IBS)	Ruminococcus gnavus	0.0110146
Type 1 diabetes	Helicobacter pylori	0.0109836
Irritable bowel syndrome(IBS)	Streptococcus salivarius	0.0109768
Irritable bowel syndrome(IBS)	Roseburia intestinalis	0.0109726
Irritable bowel syndrome(IBS)	Alistipes putredinis	0.0109652
Irritable bowel syndrome(IBS)	Streptococcus parasanguinis	0.0109646
Irritable bowel syndrome(IBS)	Veillonella parvula	0.0109561
Irritable bowel syndrome(IBS)	Streptococcus anginosus	0.0109539
Irritable bowel syndrome(IBS)	Eubacterium hallii	0.0109535
Irritable bowel syndrome(IBS)	Alistipes finegoldii	0.0109533
Irritable bowel syndrome(IBS)	Streptococcus vestibularis	0.0109532
Irritable bowel syndrome(IBS)	Bilophila	0.0109516
Irritable bowel syndrome(IBS)	Bacteroides eggerthii	0.010951
Irritable bowel syndrome(IBS)	Veillonella atypica	0.0109499
Irritable bowel syndrome(IBS)	Lactobacillus salivarius	0.0109494
Irritable bowel syndrome(IBS)	Bilophila wadsworthia	0.0109492
Irritable bowel syndrome(IBS)	Odoribacter splanchnicus	0.0109474
Irritable bowel syndrome(IBS)	Enterococcus faecalis	0.0109469
Irritable bowel syndrome(IBS)	Roseburia hominis	0.0109468
Irritable bowel syndrome(IBS)	Veillonella dispar	0.0109463
Irritable bowel syndrome(IBS)	Bacteroides finegoldii	0.0109454
Irritable bowel syndrome(IBS)	Holdemania	0.0109447
Irritable bowel syndrome(IBS)	Parabacteroides distasonis	0.0109418
Irritable bowel syndrome(IBS)	Bacteroides sp. D20	0.0109404
Bacterial Vaginosis	Burkholderia	0.0108943
Irritable bowel syndrome(IBS)	Megasphaera	0.0108223
Irritable bowel syndrome(IBS)	Staphylococcus epidermidis	0.010799
Irritable bowel syndrome(IBS)	Dietzia maris	0.0107972
Necrotizing Enterocolitis	Clostridiales	0.0107867
Irritable bowel syndrome(IBS)	Tannerella	0.01077
Crohn's disease(CD)	Bifidobacterium	0.0107331
Colon cancer	Escherichia coli	0.0105297
Bacterial Vaginosis	Pseudomonas	0.0105206
Type 2 diabetes	Gammaproteobacteria	0.0105205
Crohn's disease(CD)	Megasphaera	0.0104699
Crohn's disease(CD)	Fusobacteria	0.0104676
Ileal Crohn's disease(CD)	Proteobacteria	0.0104269
Kidney stones	Escherichia coli	0.0103389
New-onset untreated rheumatoid arthrits	Escherichia coli	0.0103382
Asthma	Tannerella	0.0103139
Clostridium difficile infection(CDI)	Streptococcaceae	0.0102336
Clostridium difficile infection(CDI)	Pasteurellaceae	0.0102336
Clostridium difficile infection(CDI)	Ruminococcus	0.0102336
Clostridium difficile infection(CDI)	Haemophilus parainfluenzae	0.0102334
Clostridium difficile infection(CDI)	Dorea	0.0102306
Clostridium difficile infection(CDI)	Coprococcus	0.0102304
Liver cirrhosis	Escherichia coli	0.01022
Type 1 diabetes	Prevotellaceae	0.010195
COPD	Prevotellaceae	0.0101425
Diarrhea Irritable bowel syndrome(IBS)	Staphylococcus aureus	0.0101174
COPD	Desulfovibrio	0.0101142
Crohn's disease(CD)	Shigella dysenteriae	0.0101112
Crohn's disease(CD)	Enterobacter aerogenes	0.0101111
Crohn's disease(CD)	Klebsiella pneumoniae	0.0101111
Crohn's disease(CD)	Enterobacter hormaechei	0.0101111
Type 2 diabetes	Enterobacter hormaechei	0.0101081
Type 2 diabetes	Klebsiella pneumoniae	0.010108
Type 2 diabetes	Enterobacter aerogenes	0.010108
Type 2 diabetes	Shigella dysenteriae	0.010108
Guttate psoriasis	Bacilli	0.0100822
Diarrhea Irritable bowel syndrome(IBS)	Staphylococcus epidermidis	0.0100803
Diarrhea Irritable bowel syndrome(IBS)	Dietzia maris	0.0100798
Irritable bowel syndrome(IBS)	Clostridia	0.0100783
Constipation Irritable bowel syndrome(IBS)	Coprococcus	0.0100547
Constipation Irritable bowel syndrome(IBS)	Dorea	0.0100546
Asthma	Selenomonas	0.00998956
Asthma	Treponema	0.00998956
Asthma	Porphyromonas gingivalis	0.00998955
Liver cirrhosis	Enterococcus faecium	0.00998338
Liver cirrhosis	Erysipelotrichales	0.00998338
Liver cirrhosis	Bacteroidales	0.00998338
Asthma	Actinomyces	0.00996481
Type 1 diabetes	Coprococcus	0.00994834
Irritable bowel syndrome(IBS)	Citrobacter	0.0099412
Type 1 diabetes	Dorea	0.00994039
Guttate psoriasis	Clostridium	0.00993305
Type 1 diabetes	Haemophilus parainfluenzae	0.00991549
Type 1 diabetes	Streptococcaceae	0.0099071
Type 1 diabetes	Ruminococcus	0.00990683
Type 1 diabetes	Pasteurellaceae	0.00990456
Crohn's disease(CD)	Citrobacter	0.00989811
Crohn's disease(CD)	Staphylococcus	0.00982531
Obesity	Klebsiella	0.00980225
Periodontal	Bacteroides uniformis	0.00978024
Periodontal	Lachnospiraceae	0.00976851
Type 1 diabetes	Erysipelotrichaceae	0.00976482
Type 1 diabetes	Coriobacteriaceae	0.00976254
Type 1 diabetes	Alcaligenaceae	0.00976211
Type 1 diabetes	Methanobrevibacter smithii	0.00976003
Constipation Irritable bowel syndrome(IBS)	Staphylococcus	0.00972174
Guttate psoriasis	Betaproteobacteria	0.00968078
Guttate psoriasis	Faecalibacterium prausnitzii	0.00966483
Constipation Irritable bowel syndrome(IBS)	Pasteurellaceae	0.00961677
Constipation Irritable bowel syndrome(IBS)	Ruminococcus	0.00961667
Constipation Irritable bowel syndrome(IBS)	Streptococcaceae	0.00961665
Constipation Irritable bowel syndrome(IBS)	Haemophilus parainfluenzae	0.00961634
Atopy	Escherichia coli	0.00961477
Asthma	Porphyromonas	0.00959907
Ileal Crohn's disease(CD)	Bacteroides	0.00957387
Inflammatory bowel disease(IBD)	Clostridium difficile	0.00957313
Periodontal	Clostridium coccoides	0.00946246
Diarrhea Irritable bowel syndrome(IBS)	Corynebacterium	0.0094489
Constipation Irritable bowel syndrome(IBS)	Escherichia coli	0.00938997
Diarrhea Irritable bowel syndrome(IBS)	Acinetobacter	0.00936391
Asthma	Bacteroidaceae	0.00936335
Crohn's disease(CD)	Betaproteobacteria	0.00934541
Asthma	Staphylococcus aureus	0.00933717
Eczema	Collinsella aerofaciens	0.00931596
Type 1 diabetes	Clostridium difficile	0.00925652
Asthma	Porphyromonadaceae	0.00921434
Obesity	Shigella dysenteriae	0.00916492
Obesity	Enterobacter hormaechei	0.00916491
Obesity	Klebsiella pneumoniae	0.00916491
Obesity	Enterobacter aerogenes	0.00916491
Asthma	Parabacteroides	0.00916486
Asthma	Alistipes	0.00916486
Gastric and duodenal ulcer	Staphylococcus	0.00915485
Gastro-oesophageal reflux	Staphylococcus	0.00915415
COPD	Dietzia maris	0.00914461
Systemic inflammatory response syndrome	Fusobacteriaceae	0.00914025
COPD	Staphylococcus epidermidis	0.00912797
Allergic asthma	Staphylococcus	0.00912643
Allergy	Staphylococcus	0.00912643
Asthma	Verrucomicrobiaceae	0.0091079
Ileal Crohn's disease(CD)	Actinobacteria	0.00910235
Type 1 diabetes	Ruminococcus gnavus	0.00895458
Type 1 diabetes	Parabacteroides merdae	0.00894871
Type 1 diabetes	Lachnospira	0.0089244
Type 1 diabetes	Roseburia intestinalis	0.00891359
Irritable bowel syndrome(IBS)	Shigella dysenteriae	0.00890934
Irritable bowel syndrome(IBS)	Enterobacter hormaechei	0.00890687
Irritable bowel syndrome(IBS)	Klebsiella pneumoniae	0.00890685
Irritable bowel syndrome(IBS)	Enterobacter aerogenes	0.0089068
Type 1 diabetes	Alistipes putredinis	0.00890631
Constipation Irritable bowel syndrome(IBS)	Bacteroidaceae	0.00890412
Type 1 diabetes	Streptococcus salivarius	0.00890237
Asthma	Desulfovibrio	0.00889922
Type 1 diabetes	Veillonella parvula	0.00889735
Type 1 diabetes	Streptococcus parasanguinis	0.00889542
Type 1 diabetes	Eubacterium hallii	0.00889489
Type 1 diabetes	Streptococcus anginosus	0.00889476
Type 1 diabetes	Streptococcus vestibularis	0.00889444
Type 1 diabetes	Alistipes finegoldii	0.00889426
Type 1 diabetes	Bacteroides eggerthii	0.00889205
Type 1 diabetes	Veillonella atypica	0.00889075
Type 1 diabetes	Bilophila wadsworthia	0.00889029
Type 1 diabetes	Bilophila	0.00889016
Type 1 diabetes	Lactobacillus salivarius	0.00888965
Type 1 diabetes	Odoribacter splanchnicus	0.00888846
Type 1 diabetes	Enterococcus faecalis	0.00888842
Type 1 diabetes	Roseburia hominis	0.00888817
Type 1 diabetes	Veillonella dispar	0.00888759
Type 1 diabetes	Bacteroides finegoldii	0.00888689
Type 1 diabetes	Holdemania	0.00888624
Type 1 diabetes	Parabacteroides distasonis	0.00888326
Type 1 diabetes	Bacteroides sp. D20	0.00888184
Systemic inflammatory response syndrome	Veillonellaceae	0.00886843
Inflammatory bowel disease(IBD)	Enterococcus	0.0088585
Diarrhea Irritable bowel syndrome(IBS)	Stenotrophomonas maltophilia	0.00883433
Asthma	Ruminococcaceae	0.00880767
Asthma	Rikenellaceae	0.00880767
Constipation Irritable bowel syndrome(IBS)	Lachnospiraceae	0.00878926
Inflammatory bowel disease(IBD)	Klebsiella	0.00877642
Irritable bowel syndrome(IBS)	Streptococcus mitis	0.00876726
Irritable bowel syndrome(IBS)	Xanthomonas	0.00876723
Irritable bowel syndrome(IBS)	Lysobacter	0.00876723
Irritable bowel syndrome(IBS)	Rickettsiales	0.00876723
Liver cirrhosis	Shuttleworthia	0.00876287
Necrotizing Enterocolitis	Bacteroides vulgatus	0.00876253
Inflammatory bowel disease(IBD)	Enterobacteriaceae	0.00874115
Type 2 diabetes	Coprococcus	0.00873052
Type 2 diabetes	Haemophilus parainfluenzae	0.00873023
Type 2 diabetes	Dorea	0.00872943
Type 2 diabetes	Streptococcaceae	0.00872926
Type 2 diabetes	Ruminococcus	0.00872923
Type 2 diabetes	Pasteurellaceae	0.00872896
Ulcerative colitis	Enterococcus	0.0087131
Skin and mucosal infections	Pseudomonas	0.00869681
Crohn's disease(CD)	Staphylococcus aureus	0.00867313
Crohn's disease(CD)	Propionibacterium	0.00865889
Crohn's disease(CD)	Propionibacterium acnes	0.00865828
Colorectal carcinoma	Bacteroides fragilis	0.00864318
Ileal Crohn's disease(CD)	Bacteroidetes	0.00860696
Atopic dermatitis	Clostridia	0.00857375
Ileal Crohn's disease(CD)	Haemophilus	0.00857326
Type 2 diabetes	Ruminococcus gnavus	0.00847924
Type 2 diabetes	Roseburia intestinalis	0.00847535
Type 2 diabetes	Alistipes putredinis	0.00847465
Type 2 diabetes	Veillonella parvula	0.00847377
Type 2 diabetes	Eubacterium hallii	0.00847354
Type 2 diabetes	Streptococcus vestibularis	0.00847348
Type 2 diabetes	Streptococcus anginosus	0.00847348
Type 2 diabetes	Alistipes finegoldii	0.00847343
Type 2 diabetes	Bacteroides eggerthii	0.00847323
Type 2 diabetes	Veillonella atypica	0.00847308
Type 2 diabetes	Bilophila wadsworthia	0.00847306
Type 2 diabetes	Enterococcus faecalis	0.00847291
Type 2 diabetes	Lactobacillus salivarius	0.0084729
Type 2 diabetes	Roseburia hominis	0.00847288
Type 2 diabetes	Odoribacter splanchnicus	0.00847287
Type 2 diabetes	Veillonella dispar	0.0084728
Type 2 diabetes	Bilophila	0.00847277
Type 2 diabetes	Bacteroides finegoldii	0.00847276
Type 2 diabetes	Holdemania	0.0084727
Type 2 diabetes	Streptococcus salivarius	0.00847255
Type 2 diabetes	Streptococcus parasanguinis	0.00847243
Type 2 diabetes	Parabacteroides distasonis	0.00847238
Type 2 diabetes	Bacteroides sp. D20	0.00847225
Type 2 diabetes	Lachnospira	0.00847058
Type 2 diabetes	Parabacteroides merdae	0.00846878
Cystic fibrosis	Betaproteobacteria	0.00846078
Necrotizing Enterocolitis	Bacteroides ovatus	0.00844277
Crohn's disease(CD)	Streptococcus	0.00843636
Psoriasis	Clostridiales	0.0084357
Obesity	Haemophilus	0.00840927
Guttate psoriasis	Clostridium coccoides	0.00835689
Clostridium difficile infection(CDI)	Phascolarctobacterium	0.00832516
Clostridium difficile infection(CDI)	Eubacterium eligens	0.00832146
Clostridium difficile infection(CDI)	Subdoligranulum	0.00831815
Obesity	Bacteroides vulgatus	0.00831753
Clostridium difficile infection(CDI)	Roseburia	0.0083143
Clostridium difficile infection(CDI)	Odoribacter	0.00831083
Clostridium difficile infection(CDI)	Faecalibacterium	0.00831022
Clostridium difficile infection(CDI)	Eubacterium rectale	0.00830733
Cystic fibrosis	Clostridium	0.00830675
Constipation Irritable bowel syndrome(IBS)	Firmicutes	0.00825669
Asthma	Coriobacteriaceae	0.00824198
Asthma	Erysipelotrichaceae	0.00824197
Asthma	Alcaligenaceae	0.00824197
Asthma	Methanobrevibacter smithii	0.00824173
Asthma	Prevotellaceae	0.00823296
Clostridium difficile infection(CDI)	Shigella dysenteriae	0.00822755
Clostridium difficile infection(CDI)	Enterobacter hormaechei	0.00822755
Clostridium difficile infection(CDI)	Klebsiella pneumoniae	0.00822754
Clostridium difficile infection(CDI)	Enterobacter aerogenes	0.00822754
Type 2 diabetes	Tannerella	0.00821964
Eczema	Oxalobacter formigenes	0.00816764
Eczema	Prevotella copri	0.0081657
Infectious colitis	Eubacteriaceae	0.0080912
Constipation Irritable bowel syndrome(IBS)	Eubacteriaceae	0.00807848
COPD	Coriobacteriaceae	0.00807782
COPD	Erysipelotrichaceae	0.00807781
COPD	Alcaligenaceae	0.0080778
COPD	Methanobrevibacter smithii	0.00807757
Necrotizing Enterocolitis	Enterococcus faecium	0.00806805
Necrotizing Enterocolitis	Erysipelotrichales	0.00806805
Necrotizing Enterocolitis	Bacteroidales	0.00806805
Ulcerative colitis	Haemophilus	0.0080546
Type 2 diabetes	Enterococcus	0.00804211
Bacterial Vaginosis	Bacteroides uniformis	0.00804005
Clostridium difficile infection(CDI)	Eubacteriaceae	0.00802998
Clostridium difficile infection(CDI)	Citrobacter	0.00801841
Systemic inflammatory response syndrome	Faecalibacterium prausnitzii	0.00800346
Gastric and duodenal ulcer	Haemophilus	0.00799036
Gastro-oesophageal reflux	Haemophilus	0.00798974
Necrotizing Enterocolitis	Escherichia coli	0.00797093
Bacterial Vaginosis	Enterobacteriaceae	0.00797083
Allergic asthma	Haemophilus	0.00796555
Allergy	Haemophilus	0.00796555
Inflammatory bowel disease(IBD)	Eubacterium	0.00795524
Ileal Crohn's disease(CD)	Fusobacterium	0.00793955
Cystic fibrosis	Clostridium coccoides	0.00792547
Eczema	Clostridia	0.00789833
Bacterial Vaginosis	Escherichia coli	0.00788777
Periodontal	Bifidobacterium	0.00785938
Ulcerative colitis	Eubacterium	0.00775134
Colorectal carcinoma	Eubacterium	0.00772212
Ulcerative colitis	Helicobacter pylori	0.00761009
Recurrent wheeze	Enterobacteriaceae	0.00758985
Atopic sensitisation	Enterobacteriaceae	0.00757228
Allergic sensitization	Enterobacteriaceae	0.00757228
Guttate psoriasis	Clostridia	0.00756063
Crohn's disease(CD)	Methanobrevibacter smithii	0.00755544
Crohn's disease(CD)	Alcaligenaceae	0.0075521
Crohn's disease(CD)	Coriobacteriaceae	0.00755145
Crohn's disease(CD)	Erysipelotrichaceae	0.00754702
Constipation Irritable bowel syndrome(IBS)	Haemophilus	0.00752184
Liver cirrhosis	Bacteroides fragilis	0.00751881
Skin and mucosal infections	Propionibacterium	0.00749831
Skin and mucosal infections	Propionibacterium acnes	0.0074979
Ulcerative colitis	Prevotellaceae	0.00743019
Liver cirrhosis	Clostridium difficile	0.00738692
Bacterial Vaginosis	Veillonellaceae	0.00738646
Bacterial Vaginosis	Fusobacteriaceae	0.00738619
Constipation Irritable bowel syndrome(IBS)	Actinobacteria	0.00732019
Necrotizing Enterocolitis	Clostridium leptum	0.0072736
Eczema	Bacteroides	0.00726585
Clostridium difficile infection(CDI)	Faecalibacterium prausnitzii	0.0072415
Constipation Irritable bowel syndrome(IBS)	Bacteroides	0.00723696
Systemic inflammatory response syndrome	Bacteroides uniformis	0.00713061
Psoriasis	Faecalibacterium prausnitzii	0.00712144
Ulcerative colitis	Eubacteriaceae	0.00711848
Diarrhea Irritable bowel syndrome(IBS)	Escherichia coli	0.00711163
Recurrent wheeze	Enterococcus	0.00707157
Atopic sensitisation	Enterococcus	0.0070552
Allergic sensitization	Enterococcus	0.0070552
Cystic fibrosis	Clostridia	0.00702449
Obesity	Eubacterium	0.00698254
COPD	Veillonella	0.00690935
COPD	Gammaproteobacteria	0.00687611
Clostridium difficile infection(CDI)	Sphingomonadaceae	0.0068527
Clostridium difficile infection(CDI)	Oxalobacteraceae	0.00685257
Clostridium difficile infection(CDI)	Comamonadaceae	0.00685257
Atopic sensitisation	Oxalobacter formigenes	0.00684801
Allergic sensitization	Oxalobacter formigenes	0.00684801
Atopic sensitisation	Prevotella copri	0.00684708
Allergic sensitization	Prevotella copri	0.00684708
Recurrent wheeze	Klebsiella	0.00683838
Atopic sensitisation	Klebsiella	0.00682255
Allergic sensitization	Klebsiella	0.00682255
Type 1 diabetes	Clostridiales	0.00680611
Recurrent wheeze	Oxalobacter formigenes	0.00680556
Recurrent wheeze	Prevotella copri	0.0068046
Obesity	Enterococcus	0.00680234
Colon cancer	Prevotella copri	0.00680202
Colon cancer	Oxalobacter formigenes	0.00679971
Cystic fibrosis	Firmicutes	0.00675298
Crohn's disease(CD)	Eubacterium eligens	0.00671746
Crohn's disease(CD)	Phascolarctobacterium	0.00671491
Crohn's disease(CD)	Subdoligranulum	0.00671149
Crohn's disease(CD)	Roseburia	0.00671034
Crohn's disease(CD)	Odoribacter	0.00670923
Crohn's disease(CD)	Faecalibacterium	0.00670906
Crohn's disease(CD)	Eubacterium rectale	0.00670884
Ileal Crohn's disease(CD)	Eubacteriaceae	0.00669283
Crohn's disease(CD)	Veillonella parvula	0.00664742
Crohn's disease(CD)	Bacteroides sp. D20	0.0066474
Crohn's disease(CD)	Holdemania	0.00664738
Crohn's disease(CD)	Parabacteroides distasonis	0.00664738
Crohn's disease(CD)	Enterococcus faecalis	0.00664737
Crohn's disease(CD)	Bacteroides finegoldii	0.00664736
Crohn's disease(CD)	Roseburia hominis	0.00664735
Crohn's disease(CD)	Veillonella dispar	0.00664734
Crohn's disease(CD)	Eubacterium hallii	0.00664734
Crohn's disease(CD)	Odoribacter splanchnicus	0.00664733
Crohn's disease(CD)	Bilophila wadsworthia	0.00664732
Crohn's disease(CD)	Bacteroides eggerthii	0.00664731
Crohn's disease(CD)	Veillonella atypica	0.00664731
Crohn's disease(CD)	Lactobacillus salivarius	0.00664731
Crohn's disease(CD)	Streptococcus vestibularis	0.0066473
Crohn's disease(CD)	Alistipes finegoldii	0.0066473
Crohn's disease(CD)	Streptococcus anginosus	0.00664728
Crohn's disease(CD)	Bilophila	0.00664726
Crohn's disease(CD)	Alistipes putredinis	0.00664723
Crohn's disease(CD)	Roseburia intestinalis	0.0066472
Crohn's disease(CD)	Streptococcus parasanguinis	0.00664702
Crohn's disease(CD)	Ruminococcus gnavus	0.00664693
Crohn's disease(CD)	Streptococcus salivarius	0.00664685
Crohn's disease(CD)	Lachnospira	0.00664578
Crohn's disease(CD)	Parabacteroides merdae	0.00664496
Bacterial Vaginosis	Fusobacterium	0.00657634
Clostridium difficile infection(CDI)	Bacilli	0.00657183
Infectious colitis	Collinsella aerofaciens	0.00655243
Constipation Irritable bowel syndrome(IBS)	Enterococcus	0.0065254
Kidney stones	Prevotella copri	0.00650866
New-onset untreated rheumatoid arthrits	Oxalobacter formigenes	0.00650556
Infectious colitis	Staphylococcus epidermidis	0.00648063
Infectious colitis	Dietzia maris	0.00648029
Infectious colitis	Staphylococcus aureus	0.00645567
Crohn's disease(CD)	Tannerella	0.00643224
Clostridium difficile infection(CDI)	Fusobacteria	0.00643184
Clostridium difficile infection(CDI)	Enterococcus	0.00640483
Clostridium difficile infection(CDI)	Clostridium	0.00640269
Cystic fibrosis	Faecalibacterium prausnitzii	0.00639561
Cystic fibrosis	Bacilli	0.00638611
Asthma	Rickettsiales	0.00636366
Asthma	Lysobacter	0.00636366
Asthma	Xanthomonas	0.00636362
Asthma	Streptococcus mitis	0.00636249
Clostridium difficile infection(CDI)	Klebsiella	0.00635712
Obesity	Sphingomonadaceae	0.00630962
Obesity	Oxalobacteraceae	0.0063095
Obesity	Comamonadaceae	0.0063095
Ileal Crohn's disease(CD)	Porphyromonadaceae	0.00623422
Skin and mucosal infections	Clostridia	0.00623088
Obesity	Eubacteriaceae	0.00622434
Eczema	Corynebacterium	0.00622126
Psoriasis	Clostridium	0.00620392
Clostridium difficile infection(CDI)	Pseudomonas	0.00620158
Psoriasis	Betaproteobacteria	0.00618322
Psoriasis	Tannerella	0.00617956
Atopic sensitisation	Collinsella aerofaciens	0.006173
Allergic sensitization	Collinsella aerofaciens	0.006173
Bacterial Vaginosis	Bacteroides vulgatus	0.00616787
Eczema	Acinetobacter	0.006138
Eczema	Bacteroidetes	0.00613769
Obesity	Helicobacter pylori	0.00613687
Recurrent wheeze	Collinsella aerofaciens	0.00613399
Ulcerative colitis	Pasteurellaceae	0.00611855
Ulcerative colitis	Ruminococcus	0.00611849
Ulcerative colitis	Streptococcaceae	0.00611848
Ulcerative colitis	Haemophilus parainfluenzae	0.00611841
Clostridium difficile infection(CDI)	Burkholderia	0.00610204
Ulcerative colitis	Dorea	0.00610153
Ulcerative colitis	Coprococcus	0.00610055
Bacterial Vaginosis	Bacteroides ovatus	0.00609946
Ileal Crohn's disease(CD)	Eubacterium	0.00608633
Clostridium difficile infection(CDI)	Collinsella aerofaciens	0.00608337
COPD	Citrobacter	0.00605917
Systemic inflammatory response syndrome	Escherichia coli	0.00605653
Clostridium difficile infection(CDI)	Veillonellaceae	0.00604677
Clostridium difficile infection(CDI)	Fusobacteriaceae	0.00604655
Crohn's disease(CD)	Alistipes	0.00600501
Crohn's disease(CD)	Parabacteroides	0.00600499
Ileal Crohn's disease(CD)	Bacteroidaceae	0.00599808
Infectious colitis	Bacteroidaceae	0.00599719
Clostridium difficile infection(CDI)	Bacteroides uniformis	0.00598889
New-onset untreated rheumatoid arthrits	Clostridia	0.0059164
Gastric and duodenal ulcer	Bifidobacterium	0.00591127
Obesity	Bacteroides ovatus	0.00591109
Gastro-oesophageal reflux	Bifidobacterium	0.00591081
Allergy	Bifidobacterium	0.00589297
Allergic asthma	Bifidobacterium	0.00589297
Periodontal	Tropheryma whipplei	0.00584262
Bacterial Vaginosis	Bacteroides	0.00582944
Colorectal carcinoma	Fusobacteria	0.00582395
Periodontal	Oxalobacter formigenes	0.00582241
Psoriasis	Treponema	0.00581211
Psoriasis	Selenomonas	0.00581211
Psoriasis	Porphyromonas gingivalis	0.00581208
Kidney stones	Clostridia	0.00580958
Periodontal	Prevotella copri	0.00580624
Psoriasis	Actinomyces	0.00579984
Obesity	Coxiellaceae	0.0057835
Psoriasis	Lactobacillus	0.00570647
Infectious colitis	Veillonella	0.00569016
Infectious colitis	Stenotrophomonas maltophilia	0.00564674
Psoriasis	Porphyromonas	0.00561845
Liver cirrhosis	Gardnerella vaginalis	0.0055991
Liver cirrhosis	Lactobacillus crispatus	0.0055991
Liver cirrhosis	Lactobacillus iners	0.0055991
Liver cirrhosis	Leptotrichia	0.0055991
Liver cirrhosis	Leptotrichia amnionii	0.0055991
Liver cirrhosis	Mobiluncus	0.0055991
Liver cirrhosis	Olsenella	0.0055991
Liver cirrhosis	Papillibacter	0.0055991
Liver cirrhosis	Porphyromonas uenonis	0.0055991
Liver cirrhosis	Streptobacillus	0.0055991
Liver cirrhosis	Candidate division TM7	0.0055991
Liver cirrhosis	Eggerthella	0.0055991
Liver cirrhosis	Gardnerella	0.0055991
Liver cirrhosis	Atopobium	0.00559904
Liver cirrhosis	Atopobium vaginae	0.00559904
Liver cirrhosis	Aerococcus	0.00559886
Type 1 diabetes	Gammaproteobacteria	0.00554432
Eczema	Fusobacterium nucleatum	0.00550369
Periodontal	Bacteroides vulgatus	0.00549887
Kidney stones	Collinsella aerofaciens	0.00549456
New-onset untreated rheumatoid arthrits	Collinsella aerofaciens	0.0054751
Obesity	Bacteroides uniformis	0.00540836
Periodontal	Clostridium leptum	0.0054001
Ulcerative colitis	Clostridium difficile	0.00539661
Ileal Crohn's disease(CD)	Veillonella	0.005389
Systemic inflammatory response syndrome	Bacteroides ovatus	0.00537505
Periodontal	Bacteroides ovatus	0.00533878
Clostridium difficile infection(CDI)	Bacteroides vulgatus	0.00533131
Clostridium difficile infection(CDI)	Bacteroides sp. D20	0.00529396
Clostridium difficile infection(CDI)	Parabacteroides distasonis	0.00529395
Clostridium difficile infection(CDI)	Holdemania	0.00529393
Clostridium difficile infection(CDI)	Bacteroides finegoldii	0.00529392
Clostridium difficile infection(CDI)	Veillonella dispar	0.00529391
Clostridium difficile infection(CDI)	Roseburia hominis	0.00529391
Clostridium difficile infection(CDI)	Enterococcus faecalis	0.00529391
Clostridium difficile infection(CDI)	Odoribacter splanchnicus	0.0052939
Clostridium difficile infection(CDI)	Bilophila wadsworthia	0.00529389
Clostridium difficile infection(CDI)	Veillonella atypica	0.00529388
Clostridium difficile infection(CDI)	Lactobacillus salivarius	0.00529388
Clostridium difficile infection(CDI)	Bacteroides eggerthii	0.00529387
Clostridium difficile infection(CDI)	Streptococcus vestibularis	0.00529386
Clostridium difficile infection(CDI)	Eubacterium hallii	0.00529386
Clostridium difficile infection(CDI)	Alistipes finegoldii	0.00529385
Clostridium difficile infection(CDI)	Streptococcus anginosus	0.00529385
Clostridium difficile infection(CDI)	Bilophila	0.00529384
Clostridium difficile infection(CDI)	Veillonella parvula	0.00529383
Clostridium difficile infection(CDI)	Alistipes putredinis	0.00529376
Clostridium difficile infection(CDI)	Roseburia intestinalis	0.0052937
Clostridium difficile infection(CDI)	Streptococcus parasanguinis	0.00529364
Clostridium difficile infection(CDI)	Streptococcus salivarius	0.00529348
Clostridium difficile infection(CDI)	Ruminococcus gnavus	0.00529334
Clostridium difficile infection(CDI)	Lachnospira	0.0052925
Clostridium difficile infection(CDI)	Parabacteroides merdae	0.00529143
COPD	Enterobacteriaceae	0.00527729
Ileal Crohn's disease(CD)	Clostridia	0.00526148
Clostridium difficile infection(CDI)	Megasphaera	0.00522888
Diarrhea Irritable bowel syndrome(IBS)	Prevotella copri	0.00521237
Diarrhea Irritable bowel syndrome(IBS)	Oxalobacter formigenes	0.00520993
New-onset untreated rheumatoid arthrits	Haemophilus	0.00520673
Eczema	Fusobacterium	0.00516723
Clostridium difficile infection(CDI)	Tannerella	0.00516715
Constipation Irritable bowel syndrome(IBS)	Coxiellaceae	0.0051557
Clostridium difficile infection(CDI)	Acetonema	0.00515502
Atopic dermatitis	Bacilli	0.00514894
Infectious colitis	Phascolarctobacterium	0.0051418
Infectious colitis	Eubacterium eligens	0.00512988
Infectious colitis	Odoribacter	0.00511824
Infectious colitis	Faecalibacterium	0.00511799
Infectious colitis	Eubacterium rectale	0.00511427
Kidney stones	Haemophilus	0.00508919
Infectious colitis	Subdoligranulum	0.00508265
Infectious colitis	Roseburia	0.00507787
Atopic dermatitis	Clostridium	0.0050728
Clostridium difficile infection(CDI)	Actinobacillus	0.0050714
Periodontal	Bacteroides fragilis	0.00506973
Asthma	Bacteroides vulgatus	0.00502887
Ulcerative colitis	Staphylococcus aureus	0.00502839
Asthma	Bacteroides uniformis	0.00502433
Bacterial Vaginosis	Clostridium leptum	0.00501773
Atopy	Prevotella copri	0.00501709
Atopy	Oxalobacter formigenes	0.00501465
Clostridium difficile infection(CDI)	Anaerostipes	0.00500751
Clostridium difficile infection(CDI)	Clostridia bacterium TSW07CA7	0.00500727
Clostridium difficile infection(CDI)	Rumen bacterium R-9	0.00500727
Clostridium difficile infection(CDI)	Pusillimonas	0.00500727
Clostridium difficile infection(CDI)	Rumen bacterium 8/94-32	0.00500727
Clostridium difficile infection(CDI)	Salmonella	0.00500727
Clostridium difficile infection(CDI)	Tenericutes	0.00500726
Clostridium difficile infection(CDI)	Oscillibacter	0.00500726
Clostridium difficile infection(CDI)	Clostridium spiroforme	0.00500726
Clostridium difficile infection(CDI)	Edwardsiella	0.00500726
Clostridium difficile infection(CDI)	Butyrate-producing bacterium M50/1	0.00500726
Clostridium difficile infection(CDI)	Lachnospiraceae bacterium A2	0.00500726
Clostridium difficile infection(CDI)	Bacterium B4C2-5	0.00500726
Clostridium difficile infection(CDI)	Bacterium mpn-isolate group 24	0.00500726
Clostridium difficile infection(CDI)	Bacterium G100VIII	0.00500726
Clostridium difficile infection(CDI)	Bacillus	0.00500726
Clostridium difficile infection(CDI)	Bacterium YE64	0.00500726
Clostridium difficile infection(CDI)	Bacterium ASF500	0.00500726
Clostridium difficile infection(CDI)	Clostridiaceae bacterium bSSV31	0.00500726
Clostridium difficile infection(CDI)	Erysipelothrix	0.00500726
Clostridium difficile infection(CDI)	Firmicutes str. C29	0.00500726
Clostridium difficile infection(CDI)	Serratia	0.00500726
Clostridium difficile infection(CDI)	Brenneria	0.00500726
Clostridium difficile infection(CDI)	Oligella	0.00500726
Clostridium difficile infection(CDI)	Butyrate-producing bacterium M21/2	0.00500726
Clostridium difficile infection(CDI)	Desulfotomaculum	0.00500726
Clostridium difficile infection(CDI)	Butyrate-producing bacterium Ph07AY02	0.00500726
Clostridium difficile infection(CDI)	Oscillospiraceae bacterium NML 061048	0.00500726
Clostridium difficile infection(CDI)	Firmicutes bacterium EG14	0.00500726
Clostridium difficile infection(CDI)	Bacterium 08.96.4	0.00500726
Clostridium difficile infection(CDI)	Butyrate-producing bacterium SM4/1	0.00500726
Clostridium difficile infection(CDI)	Bacterium MB7-1	0.00500726
Clostridium difficile infection(CDI)	Lactococcus	0.00500726
Clostridium difficile infection(CDI)	Clostridiales bacterium L2-14	0.00500726
Clostridium difficile infection(CDI)	Bacterium ic1296	0.00500726
Clostridium difficile infection(CDI)	Clostridium innocuum	0.00500726
Clostridium difficile infection(CDI)	Bacterium ic1379	0.00500726
Clostridium difficile infection(CDI)	Bacterium 'New Zealand B'	0.00500726
Clostridium difficile infection(CDI)	Coprobacillus	0.00500726
Clostridium difficile infection(CDI)	Clostridiales bacterium AHT16	0.00500726
Clostridium difficile infection(CDI)	Clostridium ramosum	0.00500726
Clostridium difficile infection(CDI)	Unidentified bacterium ZF3	0.00500726
Clostridium difficile infection(CDI)	Butyrate-producing bacterium PH05YB02	0.00500726
Clostridium difficile infection(CDI)	Segmented filamentous bacterium	0.00500726
Clostridium difficile infection(CDI)	Pantoea	0.00500726
Clostridium difficile infection(CDI)	Bacterium ic1214	0.00500726
Clostridium difficile infection(CDI)	Butyrate-producing bacterium L2-50	0.00500726
Clostridium difficile infection(CDI)	Clostridiales bacterium 80/3	0.00500726
Clostridium difficile infection(CDI)	Bacterium ic1311	0.00500725
Clostridium difficile infection(CDI)	Butyrate-producing bacterium SR1/5	0.00500725
Clostridium difficile infection(CDI)	Swine fecal bacterium SD-Pec1	0.00500725
Clostridium difficile infection(CDI)	Yersinia	0.00500725
Clostridium difficile infection(CDI)	Bacterium C15	0.00500725
Clostridium difficile infection(CDI)	Cronobacter	0.00500725
Clostridium difficile infection(CDI)	Butyrate-producing bacterium SR1/1	0.00500725
Clostridium difficile infection(CDI)	Bacterium mpn-isolate group 27	0.00500725
Clostridium difficile infection(CDI)	Bacterium ic1258	0.00500725
Clostridium difficile infection(CDI)	Butyrate-producing bacterium ART55/1	0.00500725
Clostridium difficile infection(CDI)	Bovine rumen bacterium JPR13	0.00500725
Clostridium difficile infection(CDI)	Peptostreptococcus	0.00500725
Clostridium difficile infection(CDI)	Butyrate-producing bacterium M104/1	0.00500725
Clostridium difficile infection(CDI)	Erwinia	0.00500725
Clostridium difficile infection(CDI)	Human intestinal firmicute CO2	0.00500725
Clostridium difficile infection(CDI)	Bacterium YE62	0.00500725
Clostridium difficile infection(CDI)	Bacterium Ba2	0.00500725
Clostridium difficile infection(CDI)	Swine fecal bacterium FPC67	0.00500725
Clostridium difficile infection(CDI)	Eubacterium tortuosum	0.00500725
Clostridium difficile infection(CDI)	Terrahaemophilus	0.00500725
Clostridium difficile infection(CDI)	Human intestinal firmicute CS26	0.00500725
Clostridium difficile infection(CDI)	Human intestinal firmicute CO4	0.00500725
Clostridium difficile infection(CDI)	Human intestinal firmicute CO35	0.00500725
Clostridium difficile infection(CDI)	Burkholderiales bacterium Smarlab 3302047	0.00500725
Clostridium difficile infection(CDI)	Dysgonomonas	0.00500725
Clostridium difficile infection(CDI)	Enterobacter	0.00500725
Clostridium difficile infection(CDI)	Pectobacterium	0.00500725
Clostridium difficile infection(CDI)	Butyrate-producing bacterium PH07BY04	0.00500725
Clostridium difficile infection(CDI)	Solobacterium	0.00500725
Clostridium difficile infection(CDI)	Clostridiaceae bacterium SH032	0.00500725
Clostridium difficile infection(CDI)	Oscillospira	0.00500725
Clostridium difficile infection(CDI)	Hafnia	0.00500725
Clostridium difficile infection(CDI)	Bacteroidaceae bacterium Smarlab 3301643	0.00500725
Clostridium difficile infection(CDI)	Gram-negative bacterium cL10-2b-4	0.00500725
Clostridium difficile infection(CDI)	Sutterella	0.00500725
Clostridium difficile infection(CDI)	Vibrio	0.00500725
Clostridium difficile infection(CDI)	Mannheimia	0.00500725
Clostridium difficile infection(CDI)	Bacterium mpn-isolate group 22	0.00500725
Clostridium difficile infection(CDI)	Human intestinal firmicute CO13	0.00500725
Clostridium difficile infection(CDI)	Shigella	0.00500725
Clostridium difficile infection(CDI)	Clostridiales bacterium A2-162	0.00500725
Clostridium difficile infection(CDI)	Dialister	0.00500725
Clostridium difficile infection(CDI)	Bacterium mpn-isolate group 19	0.00500725
Clostridium difficile infection(CDI)	Butyrate-producing bacterium L1-952	0.00500724
Clostridium difficile infection(CDI)	Butyrate-producing bacterium T2-132	0.00500724
Clostridium difficile infection(CDI)	Escherichia	0.00500724
Clostridium difficile infection(CDI)	Pasteurella	0.00500724
Clostridium difficile infection(CDI)	Butyrate-producing bacterium SSC/2	0.00500724
Clostridium difficile infection(CDI)	Collinsella	0.00500724
Clostridium difficile infection(CDI)	Rumen bacterium R-7	0.00500724
Clostridium difficile infection(CDI)	Human intestinal firmicute CB47	0.00500724
Clostridium difficile infection(CDI)	Verrucomicrobia	0.00500724
Clostridium difficile infection(CDI)	Bacterium ic1292	0.00500724
Clostridium difficile infection(CDI)	Butyrate-producing bacterium PH07AY3	0.00500724
Clostridium difficile infection(CDI)	Human intestinal firmicute CO19	0.00500724
Clostridium difficile infection(CDI)	Bacterium ic1391	0.00500724
Clostridium difficile infection(CDI)	Butyrate-producing bacterium PH07AY5	0.00500724
Clostridium difficile infection(CDI)	Clostridiaceae bacterium LEMV63	0.00500724
Clostridium difficile infection(CDI)	Verrucomicrobia bacterium MS-F-88	0.00500724
Clostridium difficile infection(CDI)	Dehalobacterium	0.00500724
Clostridium difficile infection(CDI)	Butyrate-producing bacterium SL6/1/1	0.00500723
Clostridium difficile infection(CDI)	Bacteroides sp. CJ78	0.00500723
Clostridium difficile infection(CDI)	Bacteroides thetaiotaomicron	0.00500723
Clostridium difficile infection(CDI)	Butyrate-producing bacterium L1-810	0.00500723
Clostridium difficile infection(CDI)	Swine fecal bacterium RF3E-Xyl1	0.00500723
Clostridium difficile infection(CDI)	Swine manure pit bacterium PPC108	0.00500722
Clostridium difficile infection(CDI)	Mogibacterium	0.00500722
Clostridium difficile infection(CDI)	Butyrate-producing bacterium P607	0.00500722
Clostridium difficile infection(CDI)	Bacterium str. 31285	0.00500722
Clostridium difficile infection(CDI)	Bacterium mpn-isolate group 5	0.00500721
Clostridium difficile infection(CDI)	Clostridiaceae bacterium SK061	0.00500721
Clostridium difficile infection(CDI)	Butyrate-producing bacterium SS2/1	0.00500721
Clostridium difficile infection(CDI)	Mastodon intestinal bacterium AN-22-6	0.00500721
Clostridium difficile infection(CDI)	Anaerotruncus	0.0050072
Clostridium difficile infection(CDI)	Lachnobacterium	0.00500717
Clostridium difficile infection(CDI)	Swine fecal bacterium FPC70	0.00500708
Clostridium difficile infection(CDI)	Anaerofilum	0.00500071
Clostridium difficile infection(CDI)	Akkermansia	0.0050007
Clostridium difficile infection(CDI)	Aggregatibacter	0.00500069
Recurrent wheeze	Bifidobacterium	0.00499862
Atopic dermatitis	Betaproteobacteria	0.00494396
Psoriasis	Escherichia coli	0.00494252
Atopic dermatitis	Faecalibacterium prausnitzii	0.00493581
Atopic sensitisation	Bifidobacterium	0.00492818
Allergic sensitization	Bifidobacterium	0.00492818
Asthma	Clostridium leptum	0.00492712
Asthma	Bacteroides fragilis	0.00492603
Infectious colitis	Bacteroides vulgatus	0.00487754
Ileal Crohn's disease(CD)	Collinsella aerofaciens	0.00486567
Clostridium difficile infection(CDI)	Coxiellaceae	0.00486343
Atopic sensitisation	Prevotella	0.0048528
Allergic sensitization	Prevotella	0.0048528
Clostridium difficile infection(CDI)	Bifidobacterium catenulatum	0.00484907
Ileal Crohn's disease(CD)	Streptococcus	0.00484878
Clostridium difficile infection(CDI)	Ruminococcus productus	0.00484866
Clostridium difficile infection(CDI)	Clostridiaceae	0.00484834
Clostridium difficile infection(CDI)	Thiotrichaceae	0.00484814
Clostridium difficile infection(CDI)	Alteromonadaceae	0.00484754
Clostridium difficile infection(CDI)	Desulfobacteraceae	0.00484683
Clostridium difficile infection(CDI)	Peptostreptococcaceae	0.00484647
Clostridium difficile infection(CDI)	Anaerovorax	0.00484639
Clostridium difficile infection(CDI)	Acidobacteriaceae	0.00484593
Clostridium difficile infection(CDI)	Clostridium cocleatum	0.00484591
Clostridium difficile infection(CDI)	Polyangiaceae	0.0048459
Clostridium difficile infection(CDI)	Desulfovibrionaceae	0.00484588
Clostridium difficile infection(CDI)	Syntrophobacteraceae	0.0048454
Clostridium difficile infection(CDI)	Nitrospiraceae	0.00484536
Clostridium difficile infection(CDI)	Bacillaceae	0.00484521
Clostridium difficile infection(CDI)	Promicromonosporaceae	0.00484504
Clostridium difficile infection(CDI)	Cellulomonadaceae	0.004845
Clostridium difficile infection(CDI)	Paenibacillaceae	0.00484499
Clostridium difficile infection(CDI)	Aeromonadaceae	0.00484489
Gastric and duodenal ulcer	Tropheryma whipplei	0.00483534
Gastro-oesophageal reflux	Tropheryma whipplei	0.00483496
Allergic asthma	Tropheryma whipplei	0.00482032
Allergy	Tropheryma whipplei	0.00482032
Infectious colitis	Haemophilus	0.00481521
Constipation Irritable bowel syndrome(IBS)	Acidobacteriaceae	0.00478417
Type 2 diabetes	Dietzia maris	0.00478364
Irritable bowel syndrome(IBS)	Clostridium difficile	0.00475496
New-onset untreated rheumatoid arthrits	Bifidobacterium	0.00475406
Asthma	Bacteroides ovatus	0.00475361
Type 2 diabetes	Staphylococcus epidermidis	0.00474549
Colorectal carcinoma	Clostridium difficile	0.00473738
Ileal Crohn's disease(CD)	Porphyromonas	0.00470752
Psoriasis	Bacteroidales	0.00470117
Psoriasis	Erysipelotrichales	0.00470117
Psoriasis	Enterococcus faecium	0.00470117
Bacterial Vaginosis	Fusobacterium nucleatum	0.00469585
Guttate psoriasis	Prevotella copri	0.00467042
Guttate psoriasis	Oxalobacter formigenes	0.00467036
Atopy	Collinsella aerofaciens	0.00466377
COPD	Shigella dysenteriae	0.00464523
COPD	Enterobacter aerogenes	0.00464522
COPD	Klebsiella pneumoniae	0.00464522
COPD	Enterobacter hormaechei	0.00464522
Kidney stones	Bifidobacterium	0.0046353
Liver cirrhosis	Dietzia maris	0.00461759
Liver cirrhosis	Staphylococcus epidermidis	0.0046162
Constipation Irritable bowel syndrome(IBS)	Aeromonadaceae	0.00460579
Psoriasis	Veillonellaceae	0.00459838
Psoriasis	Fusobacteriaceae	0.00459824
Constipation Irritable bowel syndrome(IBS)	Bifidobacterium catenulatum	0.00459649
Constipation Irritable bowel syndrome(IBS)	Bacillaceae	0.00459627
Constipation Irritable bowel syndrome(IBS)	Paenibacillaceae	0.00459607
Constipation Irritable bowel syndrome(IBS)	Anaerovorax	0.00459607
Constipation Irritable bowel syndrome(IBS)	Cellulomonadaceae	0.00459607
Constipation Irritable bowel syndrome(IBS)	Promicromonosporaceae	0.00459606
Constipation Irritable bowel syndrome(IBS)	Nitrospiraceae	0.00459601
Constipation Irritable bowel syndrome(IBS)	Syntrophobacteraceae	0.00459601
Constipation Irritable bowel syndrome(IBS)	Desulfovibrionaceae	0.00459593
Constipation Irritable bowel syndrome(IBS)	Polyangiaceae	0.00459592
Constipation Irritable bowel syndrome(IBS)	Clostridium cocleatum	0.00459592
Constipation Irritable bowel syndrome(IBS)	Alteromonadaceae	0.00459585
Constipation Irritable bowel syndrome(IBS)	Peptostreptococcaceae	0.00459582
Constipation Irritable bowel syndrome(IBS)	Desulfobacteraceae	0.00459575
Constipation Irritable bowel syndrome(IBS)	Thiotrichaceae	0.00459563
Constipation Irritable bowel syndrome(IBS)	Clostridiaceae	0.00459542
Constipation Irritable bowel syndrome(IBS)	Ruminococcus productus	0.00459536
Guttate psoriasis	Collinsella aerofaciens	0.00459494
Systemic inflammatory response syndrome	Enterococcus faecium	0.00459481
Systemic inflammatory response syndrome	Erysipelotrichales	0.00459481
Systemic inflammatory response syndrome	Bacteroidales	0.00459481
COPD	Eubacterium	0.00454829
Infectious colitis	Porphyromonadaceae	0.00453944
Infectious colitis	Escherichia coli	0.00453777
Recurrent wheeze	Prevotella	0.00453613
Constipation Irritable bowel syndrome(IBS)	Porphyromonadaceae	0.00453275
Infectious colitis	Haemophilus parainfluenzae	0.00451899
Infectious colitis	Coxiellaceae	0.0045062
Infectious colitis	Coprococcus	0.00449231
Infectious colitis	Paenibacillaceae	0.00449227
Infectious colitis	Cellulomonadaceae	0.00449227
Infectious colitis	Promicromonosporaceae	0.00449227
Infectious colitis	Nitrospiraceae	0.00449227
Infectious colitis	Syntrophobacteraceae	0.00449227
Infectious colitis	Desulfovibrionaceae	0.00449227
Infectious colitis	Polyangiaceae	0.00449227
Infectious colitis	Clostridium cocleatum	0.00449227
Infectious colitis	Peptostreptococcaceae	0.00449227
Infectious colitis	Desulfobacteraceae	0.00449226
Infectious colitis	Thiotrichaceae	0.00449225
Infectious colitis	Clostridiaceae	0.00449225
Infectious colitis	Ruminococcus productus	0.00449225
Infectious colitis	Bifidobacterium catenulatum	0.00449224
Infectious colitis	Bacillaceae	0.00449224
Infectious colitis	Anaerovorax	0.00449223
Infectious colitis	Alteromonadaceae	0.00449222
Infectious colitis	Aeromonadaceae	0.00449216
Infectious colitis	Acidobacteriaceae	0.00448329
Diarrhea Irritable bowel syndrome(IBS)	Collinsella aerofaciens	0.00447356
Infectious colitis	Gammaproteobacteria	0.00447323
Colorectal carcinoma	Shuttleworthia	0.00447262
Constipation Irritable bowel syndrome(IBS)	Prevotella copri	0.00446382
Constipation Irritable bowel syndrome(IBS)	Oxalobacter formigenes	0.00446169
Infectious colitis	Streptococcaceae	0.00445787
Infectious colitis	Ruminococcus	0.00445597
Periodontal	Bacilli	0.00444322
Infectious colitis	Prevotellaceae	0.00444225
New-onset untreated rheumatoid arthrits	Veillonella	0.0044413
Infectious colitis	Pasteurellaceae	0.00443979
Infectious colitis	Dorea	0.00443555
Periodontal	Clostridium	0.00443003
Psoriasis	Bacteroides vulgatus	0.00441851
COPD	Bacteroides vulgatus	0.00441359
COPD	Klebsiella	0.00439522
Type 1 diabetes	Gardnerella vaginalis	0.0043824
Type 1 diabetes	Lactobacillus crispatus	0.0043824
Type 1 diabetes	Lactobacillus iners	0.0043824
Type 1 diabetes	Leptotrichia	0.0043824
Type 1 diabetes	Leptotrichia amnionii	0.0043824
Type 1 diabetes	Mobiluncus	0.0043824
Type 1 diabetes	Olsenella	0.0043824
Type 1 diabetes	Papillibacter	0.0043824
Type 1 diabetes	Porphyromonas uenonis	0.0043824
Type 1 diabetes	Streptobacillus	0.0043824
Type 1 diabetes	Candidate division TM7	0.0043824
Type 1 diabetes	Eggerthella	0.0043824
Type 1 diabetes	Gardnerella	0.0043824
Type 1 diabetes	Atopobium	0.00438236
Type 1 diabetes	Atopobium vaginae	0.00438236
Type 1 diabetes	Aerococcus	0.00438222
Periodontal	Bacteroides sp. D20	0.00438028
Periodontal	Parabacteroides distasonis	0.00438028
Periodontal	Holdemania	0.00438026
Periodontal	Bacteroides finegoldii	0.00438025
Periodontal	Veillonella dispar	0.00438025
Periodontal	Roseburia hominis	0.00438025
Periodontal	Enterococcus faecalis	0.00438025
Periodontal	Odoribacter splanchnicus	0.00438024
Periodontal	Lactobacillus salivarius	0.00438024
Periodontal	Bilophila wadsworthia	0.00438023
Periodontal	Veillonella atypica	0.00438023
Periodontal	Bilophila	0.00438023
Periodontal	Bacteroides eggerthii	0.00438022
Periodontal	Alistipes finegoldii	0.00438021
Periodontal	Streptococcus vestibularis	0.00438021
Periodontal	Eubacterium hallii	0.00438021
Periodontal	Streptococcus anginosus	0.00438021
Periodontal	Veillonella parvula	0.00438019
Periodontal	Streptococcus parasanguinis	0.00438018
Periodontal	Alistipes putredinis	0.00438014
Periodontal	Streptococcus salivarius	0.00438012
Periodontal	Roseburia intestinalis	0.00438009
Periodontal	Lachnospira	0.00437988
Periodontal	Ruminococcus gnavus	0.00437983
Periodontal	Parabacteroides merdae	0.0043796
Periodontal	Megasphaera	0.00437735
Psoriasis	Bacteroides uniformis	0.00437596
Periodontal	Streptococcaceae	0.00436698
Periodontal	Ruminococcus	0.00436696
Periodontal	Coprococcus	0.00436695
Periodontal	Pasteurellaceae	0.00436691
Periodontal	Haemophilus parainfluenzae	0.00436685
Periodontal	Dorea	0.00436674
Psoriasis	Clostridium leptum	0.00436513
Periodontal	Odoribacter	0.00435309
Periodontal	Eubacterium eligens	0.00435286
Periodontal	Faecalibacterium	0.00435244
Periodontal	Eubacterium rectale	0.00435213
Periodontal	Faecalibacterium prausnitzii	0.00434666
Kidney stones	Veillonella	0.00432735
Periodontal	Fusobacteria	0.00431586
Constipation Irritable bowel syndrome(IBS)	Eubacterium rectale	0.00431485
Periodontal	Eubacterium	0.00430637
Constipation Irritable bowel syndrome(IBS)	Tropheryma whipplei	0.00429974
Periodontal	Phascolarctobacterium	0.00428304
Periodontal	Veillonellaceae	0.00427417
Periodontal	Fusobacteriaceae	0.00427403
Periodontal	Subdoligranulum	0.00427247
Periodontal	Roseburia	0.00427214
Atopic dermatitis	Clostridium coccoides	0.00426785
Necrotizing Enterocolitis	Betaproteobacteria	0.0042576
Colorectal carcinoma	Eubacteriaceae	0.00423363
Psoriasis	Bacteroides ovatus	0.00422433
Infectious colitis	Enterobacteriaceae	0.00420201
Constipation Irritable bowel syndrome(IBS)	Collinsella aerofaciens	0.00418647
Periodontal	Bacteroidaceae	0.00418519
Bacterial Vaginosis	Veillonella	0.00417397
Constipation Irritable bowel syndrome(IBS)	Faecalibacterium	0.00416324
Constipation Irritable bowel syndrome(IBS)	Odoribacter	0.00414315
Periodontal	Parabacteroides	0.00413932
Periodontal	Alistipes	0.00413932
New-onset untreated rheumatoid arthrits	Eubacteriaceae	0.00412097
Systemic inflammatory response syndrome	Eubacterium	0.00405744
New-onset untreated rheumatoid arthrits	Eubacterium	0.00404544
Liver cirrhosis	Acetonema	0.00404044
Liver cirrhosis	Actinobacillus	0.0040334
Liver cirrhosis	Akkermansia	0.00402452
Liver cirrhosis	Aggregatibacter	0.00402451
Liver cirrhosis	Anaerofilum	0.00402447
Liver cirrhosis	Swine fecal bacterium FPC70	0.00402432
Periodontal	Veillonella	0.00402391
Liver cirrhosis	Lachnobacterium	0.00402358
[truncated: 8,939 more rows]
